# Supplementary material for: Linking Myometrial Physiology to Intrauterine Pressure; How Tissue-Level Contractions Create Uterine Contractions of Labor
Source: PLoS Comput Biol. 2014 Oct 16;10(10):e1003850. doi: 10.1371/journal.pcbi.1003850 (PMC4199482; doi:10.1371/journal.pcbi.1003850)
Supplement: Supporting Information S1 — The simulation written in Mathematica, Version 9 (requires program to open). Parameter names are detailed in the text. (NB) [file pcbi.1003850.s001.nb]

(* Content-type: application/vnd.wolfram.mathematica *)

(*** Wolfram Notebook File ***)
(* http://www.wolfram.com/nb *)

(* CreatedBy='Mathematica 9.0' *)

(*CacheID: 234*)
(* Internal cache information:
NotebookFileLineBreakTest
NotebookFileLineBreakTest
NotebookDataPosition[       157,          7]
NotebookDataLength[    191888,       3280]
NotebookOptionsPosition[    191557,       3265]
NotebookOutlinePosition[    191945,       3281]
CellTagsIndexPosition[    191902,       3278]
WindowFrame->Normal*)

(* Beginning of Notebook Content *)
Notebook[{
Cell[BoxData[
 RowBox[{
  RowBox[{"ClearAll", "[", 
   RowBox[{
   "anatomysens", ",", "anatomysenstensor", ",", " ", "act", ",", "activity", 
    ",", "burst", ",", "burstthreshold", ",", "burstthresholdtensor", ",", 
    "refractory", ",", "pressurevector"}], "]"}], ";"}]], "Input",
 CellChangeTimes->{{3.5963024786820445`*^9, 3.5963025112023454`*^9}, {
   3.596302544933695*^9, 3.5963025816540303`*^9}, {3.596303797853531*^9, 
   3.596303832506759*^9}, 3.596303935700817*^9, {3.5963089697598543`*^9, 
   3.596308981506854*^9}, {3.5963091971395135`*^9, 3.596309217386918*^9}, {
   3.5963102446192675`*^9, 3.596310245419316*^9}, {3.5963103029247665`*^9, 
   3.5963103085811057`*^9}, {3.596397571323636*^9, 3.5963975842948575`*^9}, {
   3.59639761792284*^9, 3.596397618482806*^9}, {3.5965477717979107`*^9, 
   3.596547772629958*^9}, {3.596575169282674*^9, 3.5965751776086855`*^9}, {
   3.596658148005354*^9, 3.596658154060362*^9}, {3.5966602535933175`*^9, 
   3.5966602555033207`*^9}, {3.596764948147891*^9, 3.596764958658906*^9}, {
   3.5969676533159876`*^9, 3.596967672044014*^9}, {3.5969688764487095`*^9, 
   3.596968879058713*^9}, {3.596994986943578*^9, 3.5969949960395904`*^9}, {
   3.597075804081502*^9, 3.597075809137791*^9}, {3.597077468539165*^9, 
   3.597077469397214*^9}, {3.5971094337431316`*^9, 3.597109435603134*^9}, {
   3.597144617546026*^9, 3.5971446192970285`*^9}, {3.597144666499095*^9, 
   3.597144668514098*^9}, {3.597432604640339*^9, 3.597432608971345*^9}, {
   3.597668393805938*^9, 3.597668398596945*^9}, {3.5976865963784695`*^9, 
   3.5976865976234946`*^9}, {3.5976867275641165`*^9, 
   3.5976867656318865`*^9}, {3.597714853893421*^9, 3.5977148643844357`*^9}, {
   3.597753858506421*^9, 3.5977538606714644`*^9}, {3.59800907860182*^9, 
   3.5980090819376802`*^9}, {3.5982630386862707`*^9, 
   3.5982630449322796`*^9}, {3.598282173627391*^9, 3.5982821805836697`*^9}, {
   3.598351987559246*^9, 3.598351989875249*^9}, {3.598368137912031*^9, 
   3.5983681401640215`*^9}, {3.5983730026212053`*^9, 3.598373004541244*^9}, {
   3.5983732663982363`*^9, 3.5983732689891844`*^9}, {3.5985288473321457`*^9, 
   3.5985288534031544`*^9}, {3.5985417639676323`*^9, 3.598541835376733*^9}, {
   3.5989656537935796`*^9, 3.59896569078284*^9}, {3.5989719519120827`*^9, 
   3.5989719550919557`*^9}, {3.598976379770151*^9, 3.598976382185958*^9}, {
   3.5989829353954268`*^9, 3.5989829381612606`*^9}, {3.599049301409792*^9, 
   3.5990493071307993`*^9}, {3.59904977615746*^9, 3.59904979730549*^9}, {
   3.5993111242146206`*^9, 3.599311124819887*^9}, {3.599471623976247*^9, 
   3.5994716245712476`*^9}, {3.5994720250498147`*^9, 
   3.5994720304908223`*^9}, {3.599565430208782*^9, 3.5995654338176947`*^9}, {
   3.5995696993116193`*^9, 3.5995697006865644`*^9}, {3.599583447356721*^9, 
   3.599583449486551*^9}, {3.599730235179965*^9, 3.5997303517971296`*^9}, {
   3.599730520391368*^9, 3.5997305255073752`*^9}, {3.5997321752848635`*^9, 
   3.5997321778158674`*^9}, {3.599732255006976*^9, 3.5997322634129877`*^9}, {
   3.599732478751292*^9, 3.5997324843522997`*^9}, {3.5997330889461546`*^9, 
   3.599733090886157*^9}, {3.59973450708834*^9, 3.5997345110433455`*^9}, 
   3.599734634619519*^9}],

Cell[BoxData[{
 RowBox[{
  RowBox[{"SetAttributes", "[", 
   RowBox[{
    RowBox[{"{", 
     RowBox[{
     "anatomysens", ",", "anatomysenstensor", ",", "act", ",", "activity", 
      ",", "burst", " ", ",", "burstthreshold", ",", "burstthresholdtensor", 
      ",", "refractory", ",", "pressurevector"}], "}"}], ",", "Listable"}], 
   "]"}], ";"}], "\[IndentingNewLine]", 
 RowBox[{
  RowBox[{
   RowBox[{"Print", "[", "\"\<\!\(\*
StyleBox[\"Use\",
FontSize->16,
FontWeight->\"Plain\"]\)\!\(\*
StyleBox[\" \",
FontSize->16,
FontWeight->\"Plain\"]\)\!\(\*
StyleBox[\"default\",
FontSize->16,
FontWeight->\"Plain\"]\)\!\(\*
StyleBox[\" \",
FontSize->16,
FontWeight->\"Plain\"]\)\!\(\*
StyleBox[\"values\",
FontSize->16,
FontWeight->\"Plain\"]\)\!\(\*
StyleBox[\" \",
FontSize->16,
FontWeight->\"Plain\"]\)\!\(\*
StyleBox[\"or\",
FontSize->16,
FontWeight->\"Plain\"]\)\!\(\*
StyleBox[\" \",
FontSize->16,
FontWeight->\"Plain\"]\)\!\(\*
StyleBox[\"customize\",
FontSize->16,
FontWeight->\"Plain\"]\)\!\(\*
StyleBox[\" \",
FontSize->16,
FontWeight->\"Plain\"]\)\!\(\*
StyleBox[\"your\",
FontSize->16,
FontWeight->\"Plain\"]\)\!\(\*
StyleBox[\" \",
FontSize->16,
FontWeight->\"Plain\"]\)\!\(\*
StyleBox[\"own\",
FontSize->16,
FontWeight->\"Plain\"]\)\!\(\*
StyleBox[\"?\",
FontSize->16,
FontWeight->\"Plain\"]\)\>\"", "]"}], ";"}], 
  RowBox[{"(*", 
   RowBox[{"Begin", " ", "input", " ", "area"}], 
   "*)"}]}], "\[IndentingNewLine]", 
 RowBox[{
  RowBox[{
   RowBox[{
    RowBox[{"Default", "[", "f", "]"}], "=", "default"}], ";"}], "  ", 
  RowBox[{"(*", 
   RowBox[{
   "The", " ", "beginning", " ", "calls", " ", "the", " ", "default", " ", 
    "values", " ", "for", " ", "parameters"}], 
   "*)"}]}], "\[IndentingNewLine]", 
 RowBox[{
  RowBox[{
   RowBox[{"f", "[", "d_.", "]"}], "=", "d"}], ";"}], "\[IndentingNewLine]", 
 RowBox[{
  RowBox[{"d", "=", 
   RowBox[{"f", "[", "]"}]}], ";"}], "\[IndentingNewLine]", 
 RowBox[{
  RowBox[{"Control", "[", 
   RowBox[{"{", 
    RowBox[{"d", ",", 
     RowBox[{"{", 
      RowBox[{"default", ",", "customize"}], "}"}]}], "}"}], "]"}], 
  "\[IndentingNewLine]", 
  RowBox[{"(*", 
   RowBox[{"Default", " ", "input", " ", "parameter", " ", "area"}], 
   "*)"}]}], "\[IndentingNewLine]", 
 RowBox[{
  RowBox[{
   RowBox[{"If", "[", 
    RowBox[{
     RowBox[{"d", "\[Equal]", "default"}], ",", "\[IndentingNewLine]", 
     RowBox[{
      RowBox[{"rows", "=", "4"}], ";", 
      RowBox[{"columns", "=", "4"}], ";", 
      RowBox[{"(*", 
       RowBox[{
        RowBox[{
        "rows", " ", "and", " ", "columns", " ", "define", " ", "the", " ", 
         "number", " ", "of", " ", "regions", " ", "and", " ", "is", " ", 
         RowBox[{"the", " ", "'"}], 
         RowBox[{"size", "'"}], " ", "of", " ", "the", " ", "uterus"}], ",", 
        " ", 
        RowBox[{"range", " ", "3", " ", "to", " ", "6"}]}], "*)"}], 
      "\[IndentingNewLine]", 
      RowBox[{"timesteps", "=", "300"}], ";", "             ", 
      RowBox[{"(*", 
       RowBox[{
        RowBox[{
        "#", " ", "iterations", " ", "of", " ", "the", " ", "simulation"}], 
        ",", " ", 
        RowBox[{
        "50", " ", "to", " ", "300.", "  ", "Each", " ", "step", " ", "is", 
         " ", "approximately", " ", "5", " ", "seconds"}]}], "*)"}], 
      "\[IndentingNewLine]", 
      RowBox[{"initialpressure", "=", ".5"}], ";", "    ", 
      RowBox[{"(*", 
       RowBox[{
        RowBox[{"Used", " ", "to", " ", "initialize", " ", 
         RowBox[{"arrays", ".", " ", "Choose"}], " ", "any", " ", "value", 
         " ", "between", " ", "0", " ", "and", " ", "10."}], " ", ">", 
        RowBox[{
        "5", " ", "to", " ", "start", " ", "with", " ", "a", " ", 
         "contraction"}]}], "*)"}], "\[IndentingNewLine]", 
      RowBox[{"minpressure", "=", ".5"}], ";", "     ", 
      RowBox[{"(*", 
       RowBox[{
        RowBox[{
        "This", " ", "is", " ", "the", " ", "tone", " ", "of", " ", "the", 
         " ", "relaxed", " ", "uterus"}], ";", " ", 
        RowBox[{"value", " ", "0.2", " ", "to", " ", "0.7"}], ";", "  ", 
        RowBox[{"Maxpressure", " ", 
         RowBox[{"is", " ", "~", "10"}]}], ";", " ", 
        RowBox[{
        "Maxactivity", " ", "of", " ", "any", " ", "region", " ", "is", " ", 
         "10"}]}], "*)"}], "\[IndentingNewLine]", 
      RowBox[{"timeburst", "=", "10"}], ";", "                    ", 
      RowBox[{"(*", 
       RowBox[{
        RowBox[{
        "this", " ", "is", " ", "the", " ", "maximum", " ", "time", " ", 
         "span", " ", "for", " ", "an", " ", "Action", " ", "Potential", " ", 
         "burst"}], ",", 
        RowBox[{"range", " ", "5", " ", "to", " ", "15"}]}], "*)"}], 
      "\[IndentingNewLine]", 
      RowBox[{"timerefractory", "=", "20"}], ";", "       ", 
      RowBox[{"(*", 
       RowBox[{
        RowBox[{
        "the", " ", "time", " ", "a", " ", "region", " ", "is", " ", 
         "refractory", " ", "following", " ", "a", " ", "burst", " ", 
         "lasting", " ", "the", " ", "full", " ", "timeburst"}], ",", " ", 
        RowBox[{"=", 
         RowBox[{"5", " ", "to", " ", "30"}]}]}], "*)"}], 
      "\[IndentingNewLine]", 
      RowBox[{"burstmultiplier", "=", "3"}], ";", "      ", 
      RowBox[{"(*", " ", 
       RowBox[{
       "The", " ", "multiplier", " ", "on", " ", "contractile", " ", 
        "activity", " ", "used", " ", "when", " ", "an", " ", "action", " ", 
        "potential", " ", "is", " ", "expressed"}], "*)"}], 
      "\[IndentingNewLine]", 
      RowBox[{"refractorymultiplier", "=", ".2"}], ";", 
      RowBox[{"(*", 
       RowBox[{
        RowBox[{
        "the", " ", "multiplier", " ", "that", " ", "reduces", " ", 
         "activity", " ", "when", " ", "a", " ", "region", " ", "is", " ", 
         "refractory"}], ",", " ", 
        RowBox[{"range", " ", "0", " ", "to", " ", ".5"}]}], "*)"}], 
      "\[IndentingNewLine]", 
      RowBox[{"(*", 
       RowBox[{
        RowBox[{
         RowBox[{"Pseudo", "-", 
          RowBox[{"Random", " ", "number", " ", "generation", " ", 
           RowBox[{"parameters", ".", " ", "Weibull"}], " ", "distributions", 
           " ", "are", " ", "used", " ", "to", " ", "calculate", " ", "the", 
           " ", "anatomy", " ", "and", " ", "electric", " ", 
           RowBox[{"sensitivities", ".", "  ", "var1"}], " ", "and", " ", "4",
            " ", "are", " ", "shape", " ", "parameters"}]}], ";", " ", 
         RowBox[{
         "var2", " ", "and", " ", "5", " ", "are", " ", "scale", " ", 
          "parameters"}]}], ",", " ", 
        RowBox[{
         RowBox[{
         "lower", " ", "value", " ", "yields", " ", "sharper", " ", "peak"}], 
         ";", " ", 
         RowBox[{
         "var3", " ", "and", " ", "6", " ", "set", " ", "lowest", " ", 
          "values", " ", "of", " ", "distributions"}]}]}], "*)"}], 
      "\[IndentingNewLine]", 
      RowBox[{"random1", "=", "1000"}], ";", 
      RowBox[{"random2", "=", "2000"}], ";", "  ", 
      RowBox[{"(*", 
       RowBox[{
       "Default", " ", "seed", " ", "values", " ", "for", " ", "anatomy", " ",
         "and", " ", "threshold", " ", "distributions"}], "*)"}], 
      "\[IndentingNewLine]", 
      RowBox[{"weibullvar1", "=", "1.8"}], ";", 
      RowBox[{"weibullvar2", "=", "1"}], ";", 
      RowBox[{"weibullvar3", "=", ".3"}], ";", " ", 
      RowBox[{"(*", 
       RowBox[{"Anatomy", ";", " ", 
        RowBox[{"var1", ":", " ", 
         RowBox[{"1.2", " ", "to", " ", "3"}]}], ";", "  ", 
        RowBox[{"var2", ":", " ", 
         RowBox[{"0.4", "  ", "to", " ", "1.2"}]}], ";", " ", 
        RowBox[{"var3", ":", " ", 
         RowBox[{"0.1", " ", "to", " ", ".6"}]}]}], " ", "*)"}], 
      "\[IndentingNewLine]", 
      RowBox[{"weibullvar4", "=", "4"}], ";", 
      RowBox[{"weibullvar5", "=", ".6"}], ";", 
      RowBox[{"weibullvar6", "=", ".4"}]}]}], "]"}], ";"}], "  ", 
  RowBox[{"(*", 
   RowBox[{"Threshold", ";", " ", 
    RowBox[{"var4", ":", " ", 
     RowBox[{"2", " ", "to", " ", "8"}]}], ";", "  ", 
    RowBox[{"var5", ":", " ", 
     RowBox[{"0.1", " ", "to", " ", "1"}]}], ";", "    ", 
    RowBox[{"var6", ":", " ", 
     RowBox[{"0.1", " ", "to", " ", "1"}]}]}], " ", "*)"}], 
  "\[IndentingNewLine]", "\[IndentingNewLine]", 
  RowBox[{"(*", 
   RowBox[{"custom", " ", "input", " ", "parameter", " ", "area"}], 
   "*)"}]}], "\[IndentingNewLine]", 
 RowBox[{"{", 
  RowBox[{
   RowBox[{"Slider", "[", 
    RowBox[{
     RowBox[{"Dynamic", "[", "rows", "]"}], ",", 
     RowBox[{"{", 
      RowBox[{"1", ",", "8", ",", "1"}], "}"}]}], "]"}], ",", 
   RowBox[{"Dynamic", "[", "rows", "]"}], ",", "\"\<Rows\>\""}], 
  "}"}], "\[IndentingNewLine]", 
 RowBox[{"{", 
  RowBox[{
   RowBox[{"Slider", "[", 
    RowBox[{
     RowBox[{"Dynamic", "[", "columns", "]"}], ",", 
     RowBox[{"{", 
      RowBox[{"1", ",", "8", ",", "1"}], "}"}]}], "]"}], ",", 
   RowBox[{"Dynamic", "[", "columns", "]"}], ",", "\"\<Columns\>\""}], 
  "}"}], "\[IndentingNewLine]", 
 RowBox[{"{", 
  RowBox[{
   RowBox[{"Slider", "[", 
    RowBox[{
     RowBox[{"Dynamic", "[", "timesteps", "]"}], ",", 
     RowBox[{"{", 
      RowBox[{"50", ",", "300", ",", "1"}], "}"}]}], "]"}], ",", 
   RowBox[{"Dynamic", "[", "timesteps", "]"}], ",", 
   "\"\<Time steps, each step is ~5 seconds\>\""}], 
  "}"}], "\[IndentingNewLine]", 
 RowBox[{"{", 
  RowBox[{
   RowBox[{"Slider", "[", 
    RowBox[{
     RowBox[{"Dynamic", "[", "initialpressure", "]"}], ",", 
     RowBox[{"{", 
      RowBox[{".5", ",", "5", ",", ".5"}], "}"}]}], "]"}], ",", 
   RowBox[{"Dynamic", "[", "initialpressure", "]"}], ",", 
   "\"\<starting pressure\>\""}], "}"}], "\[IndentingNewLine]", 
 RowBox[{"{", 
  RowBox[{
   RowBox[{"Slider", "[", 
    RowBox[{
     RowBox[{"Dynamic", "[", "minpressure", "]"}], ",", 
     RowBox[{"{", 
      RowBox[{".2", ",", ".7", ",", ".05"}], "}"}]}], "]"}], ",", 
   RowBox[{"Dynamic", "[", "minpressure", "]"}], ",", 
   "\"\<minimum pressure\>\""}], "}"}], "\[IndentingNewLine]", 
 RowBox[{"{", 
  RowBox[{
   RowBox[{"Slider", "[", 
    RowBox[{
     RowBox[{"Dynamic", "[", "timeburst", "]"}], ",", 
     RowBox[{"{", 
      RowBox[{"5", ",", "15", ",", "1"}], "}"}]}], "]"}], ",", 
   RowBox[{"Dynamic", "[", "timeburst", "]"}], ",", 
   "\"\<Maximum burst duration\>\""}], "}"}], "\[IndentingNewLine]", 
 RowBox[{"{", 
  RowBox[{
   RowBox[{"Slider", "[", 
    RowBox[{
     RowBox[{"Dynamic", "[", "timerefractory", "]"}], ",", 
     RowBox[{"{", 
      RowBox[{"5", ",", "30", ",", "1"}], "}"}]}], "]"}], ",", 
   RowBox[{"Dynamic", "[", "timerefractory", "]"}], ",", 
   "\"\<refractory duration\>\""}], "}"}], "\[IndentingNewLine]", 
 RowBox[{"{", 
  RowBox[{
   RowBox[{"Slider", "[", 
    RowBox[{
     RowBox[{"Dynamic", "[", "burstmultiplier", "]"}], ",", 
     RowBox[{"{", 
      RowBox[{"1", ",", "10", ",", ".5"}], "}"}]}], "]"}], ",", 
   RowBox[{"Dynamic", "[", "burstmultiplier", "]"}], ",", 
   "\"\<Action Potential Multiplier\>\""}], "}"}], "\[IndentingNewLine]", 
 RowBox[{
  RowBox[{"{", 
   RowBox[{
    RowBox[{"Slider", "[", 
     RowBox[{
      RowBox[{"Dynamic", "[", "refractorymultiplier", "]"}], ",", 
      RowBox[{"{", 
       RowBox[{"0", ",", ".5", ",", ".05"}], "}"}]}], "]"}], ",", 
    RowBox[{"Dynamic", "[", "refractorymultiplier", "]"}], ",", 
    "\"\<refractory multiplier\>\""}], "}"}], 
  "\[IndentingNewLine]"}], "\[IndentingNewLine]", 
 RowBox[{
  RowBox[{"ttimesteps", "=", 
   RowBox[{"timesteps", "+", "timeburst", "+", "timerefractory"}]}], ";", 
  "  ", 
  RowBox[{"(*", 
   RowBox[{
   "used", " ", "to", " ", "size", " ", "tensor", " ", "calculations", " ", 
    "correctly"}], "*)"}], "\[IndentingNewLine]", 
  RowBox[{"counter", "=", "0"}], ";", "           ", 
  RowBox[{"(*", 
   RowBox[{
   "a", " ", "dummy", " ", "counter", " ", "used", " ", "in", " ", "the", " ",
     "burst", " ", "calculation"}], "*)"}], "     ", "\[IndentingNewLine]", 
  RowBox[{"(*", 
   RowBox[{
   "establish", " ", "sizes", " ", "and", " ", "initial", " ", "values", " ", 
    "of", " ", "matrices", " ", "and", " ", "tensors"}], "*)"}], 
  "\[IndentingNewLine]", 
  RowBox[{"act", "=", 
   RowBox[{"Table", "[", 
    RowBox[{"0", ",", 
     RowBox[{"{", 
      RowBox[{"i", ",", "rows"}], "}"}], ",", 
     RowBox[{"{", 
      RowBox[{"j", ",", "columns"}], "}"}]}], "]"}]}], 
  ";"}], "\[IndentingNewLine]", 
 RowBox[{
  RowBox[{"activity", "=", " ", 
   RowBox[{"Table", "[", 
    RowBox[{"1", ",", 
     RowBox[{"{", 
      RowBox[{"i", ",", "rows"}], "}"}], ",", 
     RowBox[{"{", 
      RowBox[{"j", ",", "columns"}], "}"}], ",", 
     RowBox[{"{", 
      RowBox[{"k", ",", "ttimesteps"}], "}"}]}], "]"}]}], 
  ";"}], "\[IndentingNewLine]", 
 RowBox[{
  RowBox[{"anatomysens", "=", 
   RowBox[{"Table", "[", 
    RowBox[{"1", ",", 
     RowBox[{"{", 
      RowBox[{"i", ",", "rows"}], "}"}], ",", 
     RowBox[{"{", 
      RowBox[{"j", ",", "columns"}], "}"}]}], "]"}]}], 
  ";"}], "\[IndentingNewLine]", 
 RowBox[{
  RowBox[{"anatomysenstensor", "=", 
   RowBox[{"Table", "[", 
    RowBox[{"1", ",", 
     RowBox[{"{", 
      RowBox[{"i", ",", "rows"}], "}"}], ",", 
     RowBox[{"{", 
      RowBox[{"j", ",", "columns"}], "}"}], ",", 
     RowBox[{"{", 
      RowBox[{"k", ",", "ttimesteps"}], "}"}]}], "]"}]}], 
  ";"}], "\[IndentingNewLine]", 
 RowBox[{
  RowBox[{"burst", "=", 
   RowBox[{"Table", "[", 
    RowBox[{"1", ",", 
     RowBox[{"{", 
      RowBox[{"i", ",", "rows"}], "}"}], ",", 
     RowBox[{"{", 
      RowBox[{"j", ",", "columns"}], "}"}], ",", 
     RowBox[{"{", 
      RowBox[{"k", ",", "ttimesteps"}], "}"}]}], "]"}]}], 
  ";"}], "\[IndentingNewLine]", 
 RowBox[{
  RowBox[{"burstthreshold", "=", 
   RowBox[{"Table", "[", 
    RowBox[{".5", ",", 
     RowBox[{"{", 
      RowBox[{"i", ",", "rows"}], "}"}], ",", 
     RowBox[{"{", 
      RowBox[{"j", ",", "columns"}], "}"}]}], "]"}]}], 
  ";"}], "\[IndentingNewLine]", 
 RowBox[{
  RowBox[{"burstthresholdtensor", "=", 
   RowBox[{"Table", "[", 
    RowBox[{"1", ",", 
     RowBox[{"{", 
      RowBox[{"i", ",", "rows"}], "}"}], ",", 
     RowBox[{"{", 
      RowBox[{"j", ",", "columns"}], "}"}], ",", 
     RowBox[{"{", 
      RowBox[{"k", ",", "ttimesteps"}], "}"}]}], "]"}]}], 
  ";"}], "\[IndentingNewLine]", 
 RowBox[{
  RowBox[{"pressurevector", "=", 
   RowBox[{"Table", "[", 
    RowBox[{"initialpressure", ",", 
     RowBox[{"{", 
      RowBox[{"k", ",", "ttimesteps"}], "}"}]}], "]"}]}], 
  ";"}], "\[IndentingNewLine]", 
 RowBox[{
  RowBox[{
   RowBox[{"refractory", "=", 
    RowBox[{"Table", "[", 
     RowBox[{"1", ",", 
      RowBox[{"{", 
       RowBox[{"i", ",", "rows"}], "}"}], ",", 
      RowBox[{"{", 
       RowBox[{"j", ",", "columns"}], "}"}], ",", 
      RowBox[{"{", 
       RowBox[{"k", ",", "ttimesteps"}], "}"}]}], "]"}]}], ";"}], 
  "\[IndentingNewLine]", "\[IndentingNewLine]", 
  RowBox[{"(*", 
   RowBox[{
    RowBox[{
    "Establish", " ", "the", " ", "anatomy", " ", "and", " ", "electric", " ",
      "sensitivity", " ", "values", " ", "from", " ", "pseudo"}], "-", 
    RowBox[{"random", " ", "Weibull", " ", "distributions"}]}], 
   "*)"}]}], "\[IndentingNewLine]", 
 RowBox[{
  RowBox[{"Print", "[", "\"\<\!\(\*
StyleBox[\"\[DownArrow]\",
FontSize->16]\)\!\(\*
StyleBox[\"\[DownArrow]\",
FontSize->16]\)\!\(\*
StyleBox[\"\[DownArrow]\",
FontSize->16]\)\!\(\*
StyleBox[\" \",
FontSize->16]\)\!\(\*
StyleBox[\"Anatomic\",
FontSize->16]\)\!\(\*
StyleBox[\" \",
FontSize->16]\)\!\(\*
StyleBox[\"sensitivity\",
FontSize->16]\)\!\(\*
StyleBox[\" \",
FontSize->16]\)\!\(\*
StyleBox[\"distribution\",
FontSize->16]\)\!\(\*
StyleBox[\" \",
FontSize->16]\)\!\(\*
StyleBox[\"\[DownArrow]\",
FontSize->16]\)\!\(\*
StyleBox[\"\[DownArrow]\",
FontSize->16]\)\!\(\*
StyleBox[\"\[DownArrow]\",
FontSize->16]\)\>\"", "]"}], ";"}], "\[IndentingNewLine]", 
 RowBox[{"{", 
  RowBox[{
   RowBox[{"Slider", "[", 
    RowBox[{
     RowBox[{"Dynamic", "[", "weibullvar1", "]"}], ",", 
     RowBox[{"{", 
      RowBox[{"1.2", ",", "3", ",", ".1"}], "}"}]}], "]"}], ",", 
   RowBox[{"Dynamic", "[", "weibullvar1", "]"}], ",", 
   "\"\<anatomy distribution curve shape\>\""}], "}"}], "\[IndentingNewLine]", 
 RowBox[{"{", 
  RowBox[{
   RowBox[{"Slider", "[", 
    RowBox[{
     RowBox[{"Dynamic", "[", "weibullvar2", "]"}], ",", 
     RowBox[{"{", 
      RowBox[{".4", ",", "1.2", ",", ".1"}], "}"}]}], "]"}], ",", 
   RowBox[{"Dynamic", "[", "weibullvar2", "]"}], ",", 
   "\"\<anatomy scope\>\""}], "}"}], "\[IndentingNewLine]", 
 RowBox[{"{", 
  RowBox[{
   RowBox[{"Slider", "[", 
    RowBox[{
     RowBox[{"Dynamic", "[", "weibullvar3", "]"}], ",", 
     RowBox[{"{", 
      RowBox[{".1", ",", ".6", ",", ".05"}], "}"}]}], "]"}], ",", 
   RowBox[{"Dynamic", "[", "weibullvar3", "]"}], ",", "\"\<anatomy low\>\""}],
   "}"}], "\[IndentingNewLine]", 
 RowBox[{"{", 
  RowBox[{
   RowBox[{"Slider", "[", 
    RowBox[{
     RowBox[{"Dynamic", "[", "random1", "]"}], ",", 
     RowBox[{"{", 
      RowBox[{"1000", ",", "2000", ",", "1"}], "}"}]}], "]"}], ",", 
   RowBox[{"Dynamic", "[", "random1", "]"}], ",", 
   "\"\<Anatomy pseudorandom number generator seed\>\""}], 
  "}"}], "\[IndentingNewLine]", 
 RowBox[{
  RowBox[{"SeedRandom", "[", "random1", "]"}], ";"}], "\[IndentingNewLine]", 
 RowBox[{
  RowBox[{"anatomysens", "=", 
   RowBox[{"RandomVariate", "[", 
    RowBox[{
     RowBox[{"WeibullDistribution", "[", 
      RowBox[{"weibullvar1", ",", "weibullvar2", ",", "weibullvar3"}], "]"}], 
     ",", 
     RowBox[{"{", 
      RowBox[{"rows", ",", "columns"}], "}"}]}], "]"}]}], 
  ";"}], "\[IndentingNewLine]", 
 RowBox[{"Plot", "[", 
  RowBox[{
   RowBox[{"PDF", "[", 
    RowBox[{
     RowBox[{"WeibullDistribution", "[", 
      RowBox[{"weibullvar1", ",", "weibullvar2", ",", "weibullvar3"}], "]"}], 
     ",", "x"}], "]"}], ",", 
   RowBox[{"{", 
    RowBox[{"x", ",", "0", ",", "4"}], "}"}], ",", 
   RowBox[{"ImageSize", "\[Rule]", "Small"}], ",", 
   RowBox[{"Filling", "\[Rule]", "Axis"}], ",", 
   RowBox[{"PlotRange", "\[Rule]", "All"}]}], "]"}], "\[IndentingNewLine]", 
 RowBox[{
  RowBox[{"Print", "[", 
   RowBox[{"anatomysens", "//", "MatrixForm"}], "]"}], 
  ";"}], "\[IndentingNewLine]", 
 RowBox[{
  RowBox[{"Print", "[", "\"\<\!\(\*
StyleBox[\"\[UpArrow]\",
FontSize->16]\)\!\(\*
StyleBox[\"\[UpArrow]\",
FontSize->16]\)\!\(\*
StyleBox[\"\[UpArrow]\",
FontSize->16]\)\!\(\*
StyleBox[\" \",
FontSize->16]\)\!\(\*
StyleBox[\"Anatomic\",
FontSize->16]\)\!\(\*
StyleBox[\" \",
FontSize->16]\)\!\(\*
StyleBox[\"sensitivity\",
FontSize->16]\)\!\(\*
StyleBox[\" \",
FontSize->16]\)\!\(\*
StyleBox[\"distribution\",
FontSize->16]\)\!\(\*
StyleBox[\" \",
FontSize->16]\)\!\(\*
StyleBox[\"\[UpArrow]\",
FontSize->16]\)\!\(\*
StyleBox[\"\[UpArrow]\",
FontSize->16]\)\!\(\*
StyleBox[\"\[UpArrow]\",
FontSize->16]\)\>\"", "]"}], ";"}], "\[IndentingNewLine]", 
 RowBox[{
  RowBox[{"Print", "[", "\"\<\!\(\*
StyleBox[\"\[DownArrow]\",
FontSize->16]\)\!\(\*
StyleBox[\"\[DownArrow]\",
FontSize->16]\)\!\(\*
StyleBox[\"\[DownArrow]\",
FontSize->16]\)\!\(\*
StyleBox[\" \",
FontSize->16]\)\!\(\*
StyleBox[\"Action\",
FontSize->16]\)\!\(\*
StyleBox[\" \",
FontSize->16]\)\!\(\*
StyleBox[\"Potential\",
FontSize->16]\)\!\(\*
StyleBox[\" \",
FontSize->16]\)\!\(\*
StyleBox[\"threshold\",
FontSize->16]\)\!\(\*
StyleBox[\" \",
FontSize->16]\)\!\(\*
StyleBox[\"distribution\",
FontSize->16]\)\!\(\*
StyleBox[\" \",
FontSize->16]\)\!\(\*
StyleBox[\"\[DownArrow]\",
FontSize->16]\)\!\(\*
StyleBox[\"\[DownArrow]\",
FontSize->16]\)\!\(\*
StyleBox[\"\[DownArrow]\",
FontSize->16]\)\>\"", "]"}], ";"}], "\[IndentingNewLine]", 
 RowBox[{"{", 
  RowBox[{
   RowBox[{"Slider", "[", 
    RowBox[{
     RowBox[{"Dynamic", "[", "weibullvar4", "]"}], ",", 
     RowBox[{"{", 
      RowBox[{"2", ",", "8", ",", ".5"}], "}"}]}], "]"}], ",", 
   RowBox[{"Dynamic", "[", "weibullvar4", "]"}], ",", 
   "\"\<threshold distribution curve shape\>\""}], 
  "}"}], "\[IndentingNewLine]", 
 RowBox[{"{", 
  RowBox[{
   RowBox[{"Slider", "[", 
    RowBox[{
     RowBox[{"Dynamic", "[", "weibullvar5", "]"}], ",", 
     RowBox[{"{", 
      RowBox[{".1", ",", "1", ",", ".1"}], "}"}]}], "]"}], ",", 
   RowBox[{"Dynamic", "[", "weibullvar5", "]"}], ",", 
   "\"\<threshold scope\>\""}], "}"}], "\[IndentingNewLine]", 
 RowBox[{"{", 
  RowBox[{
   RowBox[{"Slider", "[", 
    RowBox[{
     RowBox[{"Dynamic", "[", "weibullvar6", "]"}], ",", 
     RowBox[{"{", 
      RowBox[{".1", ",", "1", ",", ".1"}], "}"}]}], "]"}], ",", 
   RowBox[{"Dynamic", "[", "weibullvar6", "]"}], ",", 
   "\"\<threshold low value\>\""}], "}"}], "\[IndentingNewLine]", 
 RowBox[{"{", 
  RowBox[{
   RowBox[{"Slider", "[", 
    RowBox[{
     RowBox[{"Dynamic", "[", "random2", "]"}], ",", 
     RowBox[{"{", 
      RowBox[{"2000", ",", "3000", ",", "1"}], "}"}]}], "]"}], ",", 
   RowBox[{"Dynamic", "[", "random2", "]"}], ",", 
   "\"\<Action potential threshold random number generator seed\>\""}], 
  "}"}], "\[IndentingNewLine]", 
 RowBox[{
  RowBox[{"SeedRandom", "[", "random2", "]"}], ";"}], "\[IndentingNewLine]", 
 RowBox[{"Plot", "[", 
  RowBox[{
   RowBox[{"PDF", "[", 
    RowBox[{
     RowBox[{"WeibullDistribution", "[", 
      RowBox[{"weibullvar4", ",", "weibullvar5", ",", "weibullvar6"}], "]"}], 
     ",", "x"}], "]"}], ",", 
   RowBox[{"{", 
    RowBox[{"x", ",", "0", ",", "2"}], "}"}], ",", 
   RowBox[{"ImageSize", "\[Rule]", "Small"}], ",", 
   RowBox[{"Filling", "\[Rule]", "Axis"}], ",", 
   RowBox[{"PlotRange", "\[Rule]", "All"}]}], "]"}], "\[IndentingNewLine]", 
 RowBox[{
  RowBox[{"burstthreshold", "=", 
   RowBox[{"RandomVariate", "[", 
    RowBox[{
     RowBox[{"WeibullDistribution", "[", 
      RowBox[{"weibullvar4", ",", "weibullvar5", ",", "weibullvar6"}], "]"}], 
     ",", 
     RowBox[{"{", 
      RowBox[{"rows", ",", "columns"}], "}"}]}], "]"}]}], 
  ";"}], "\[IndentingNewLine]", 
 RowBox[{
  RowBox[{"Print", "[", 
   RowBox[{"burstthreshold", "//", "MatrixForm"}], "]"}], 
  ";"}], "\[IndentingNewLine]", 
 RowBox[{
  RowBox[{
   RowBox[{"Print", "[", "\"\<\!\(\*
StyleBox[\"\[UpArrow]\",
FontSize->16]\)\!\(\*
StyleBox[\"\[UpArrow]\",
FontSize->16]\)\!\(\*
StyleBox[\"\[UpArrow]\",
FontSize->16]\)\!\(\*
StyleBox[\" \",
FontSize->16]\)\!\(\*
StyleBox[\"Action\",
FontSize->16]\)\!\(\*
StyleBox[\" \",
FontSize->16]\)\!\(\*
StyleBox[\"Potential\",
FontSize->16]\)\!\(\*
StyleBox[\" \",
FontSize->16]\)\!\(\*
StyleBox[\"threshold\",
FontSize->16]\)\!\(\*
StyleBox[\" \",
FontSize->16]\)\!\(\*
StyleBox[\"distribution\",
FontSize->16]\)\!\(\*
StyleBox[\" \",
FontSize->16]\)\!\(\*
StyleBox[\"\[UpArrow]\",
FontSize->16]\)\!\(\*
StyleBox[\"\[UpArrow]\",
FontSize->16]\)\!\(\*
StyleBox[\"\[UpArrow]\",
FontSize->16]\)\>\"", "]"}], ";"}], "\[IndentingNewLine]", 
  "\[IndentingNewLine]", 
  RowBox[{"(*", 
   RowBox[{
   "make", " ", "arrays", " ", "into", " ", "tensors", " ", "for", " ", "use",
     " ", "in", " ", "calculations", " ", 
    RowBox[{"below", ".", "  ", "Arrays"}], " ", "are", " ", "put", " ", 
    "into", " ", "tensor", " ", "to", " ", "be", " ", "identical", " ", "at", 
    " ", "each", " ", "time"}], "*)"}]}], "\[IndentingNewLine]", 
 RowBox[{
  RowBox[{"Do", "[", 
   RowBox[{
    RowBox[{
     RowBox[{"anatomysenstensor", "[", 
      RowBox[{"[", 
       RowBox[{"i", ",", "j", ",", "k"}], "]"}], "]"}], "=", 
     RowBox[{"anatomysens", "[", 
      RowBox[{"[", 
       RowBox[{"i", ",", "j"}], "]"}], "]"}]}], ",", 
    RowBox[{"{", 
     RowBox[{"i", ",", "rows"}], "}"}], ",", 
    RowBox[{"{", 
     RowBox[{"j", ",", "columns"}], "}"}], ",", 
    RowBox[{"{", 
     RowBox[{"k", ",", "ttimesteps"}], "}"}]}], "]"}], 
  ";"}], "\[IndentingNewLine]", 
 RowBox[{
  RowBox[{
   RowBox[{"Do", "[", 
    RowBox[{
     RowBox[{
      RowBox[{"burstthresholdtensor", "[", 
       RowBox[{"[", 
        RowBox[{"i", ",", "j", ",", "k"}], "]"}], "]"}], "=", 
      RowBox[{"burstthreshold", "[", 
       RowBox[{"[", 
        RowBox[{"i", ",", "j"}], "]"}], "]"}]}], ",", 
     RowBox[{"{", 
      RowBox[{"i", ",", "rows"}], "}"}], ",", 
     RowBox[{"{", 
      RowBox[{"j", ",", "columns"}], "}"}], ",", 
     RowBox[{"{", 
      RowBox[{"k", ",", "ttimesteps"}], "}"}]}], "]"}], ";"}], 
  "\[IndentingNewLine]", "\[IndentingNewLine]", 
  RowBox[{"(*", 
   RowBox[{
   "calculate", " ", "the", " ", "initial", " ", "activity", " ", "tensor", 
    " ", "based", " ", "on", " ", "initial", " ", "conditions"}], 
   "*)"}]}], "\[IndentingNewLine]", 
 RowBox[{
  RowBox[{"activity", "=", 
   RowBox[{"anatomysenstensor", "*", "initialpressure"}]}], 
  ";"}], "\[IndentingNewLine]", 
 RowBox[{
  RowBox[{
   RowBox[{"Do", "[", "\[IndentingNewLine]", 
    RowBox[{"(*", 
     RowBox[{
     "check", " ", "that", " ", "the", " ", "activity", " ", "of", " ", 
      "each", " ", "region", " ", "is", " ", "below", " ", "10"}], "*)"}], 
    "\[IndentingNewLine]", 
    RowBox[{
     RowBox[{
      RowBox[{"Do", "[", 
       RowBox[{
        RowBox[{
         RowBox[{"activity", "[", 
          RowBox[{"[", 
           RowBox[{"i", ",", "j", ",", "t"}], "]"}], "]"}], "=", 
         RowBox[{"If", "[", 
          RowBox[{
           RowBox[{
            RowBox[{"activity", "[", 
             RowBox[{"[", 
              RowBox[{"i", ",", "j", ",", "t"}], "]"}], "]"}], ">", "10"}], 
           ",", "10", ",", 
           RowBox[{"activity", "[", 
            RowBox[{"[", 
             RowBox[{"i", ",", "j", ",", "t"}], "]"}], "]"}]}], "]"}]}], ",", 
        RowBox[{"{", 
         RowBox[{"i", ",", "rows"}], "}"}], ",", 
        RowBox[{"{", 
         RowBox[{"j", ",", "columns"}], "}"}]}], "]"}], ";", 
      "\[IndentingNewLine]", 
      RowBox[{"(*", 
       RowBox[{
       "calculate", " ", "the", " ", "pressure", " ", "vector", " ", "based", 
        " ", "on", " ", "initial", " ", "conditions"}], "*)"}], 
      "\[IndentingNewLine]", 
      RowBox[{"act", "=", 
       RowBox[{
        RowBox[{"activity", "[", 
         RowBox[{"[", 
          RowBox[{"All", ",", "All", ",", "t"}], "]"}], "]"}], "/", 
        RowBox[{"anatomysenstensor", "[", 
         RowBox[{"[", 
          RowBox[{"All", ",", "All", ",", "t"}], "]"}], "]"}]}]}], ";", 
      "\[IndentingNewLine]", 
      RowBox[{"pressure", "=", 
       RowBox[{
        RowBox[{"Total", "[", 
         RowBox[{"act", ",", "2"}], "]"}], "/", 
        RowBox[{"(", 
         RowBox[{"rows", "*", "columns"}], ")"}]}]}], ";", 
      "\[IndentingNewLine]", 
      RowBox[{
       RowBox[{"pressurevector", "[", 
        RowBox[{"[", "t", "]"}], "]"}], "=", "pressure"}]}], 
     "\[IndentingNewLine]", ",", 
     RowBox[{"{", 
      RowBox[{"t", ",", "ttimesteps"}], "}"}]}], "]"}], ";"}], 
  "\[IndentingNewLine]", 
  RowBox[{"(*", 
   RowBox[{
    RowBox[{"Begin", " ", "the", " ", "mechanotransduction", " ", 
     RowBox[{"calculation", ".", " ", "Create"}], " ", "the", " ", "burst", 
     " ", 
     RowBox[{"tensor", ".", " ", "Stepwise"}], " ", "calculate", " ", "the", 
     " ", "activity", " ", "tensor", " ", "for", " ", "all", " ", "regions"}],
     ",", " ", 
    RowBox[{"then", " ", "calculate", " ", "the", " ", "pressure", " ", 
     RowBox[{"vector", ".", "  ", "Note"}], " ", "calculation", " ", "starts",
      " ", "at", " ", "trefractory", " ", "to", " ", "accommodate", " ", 
     "going", " ", "backwards", " ", "in", " ", "time"}]}], 
   "*)"}]}], "\[IndentingNewLine]", 
 RowBox[{
  RowBox[{"Do", "[", "\[IndentingNewLine]", 
   RowBox[{
    RowBox[{
     RowBox[{"Do", "[", "\[IndentingNewLine]", 
      RowBox[{"(*", 
       RowBox[{
        RowBox[{
        "This", " ", "section", " ", "determines", " ", "if", " ", "each", 
         " ", "region", " ", "is", " ", "experiencing", " ", "a", " ", 
         "burst", " ", "and", " ", "creates", " ", "refractory", " ", 
         "periods", " ", "if", " ", "timeburst", " ", "is", " ", 
         RowBox[{"reached", ".", "  ", "This"}], " ", "calculation", " ", 
         "is", " ", "executed", " ", "only", " ", "if", " ", "the", " ", 
         "tissue", " ", "is", " ", "not", " ", "in", " ", "the", " ", 
         "refractory", " ", "period"}], ",", " ", 
        RowBox[{
         RowBox[{
          RowBox[{"i", ".", "e", ".", "refractory"}], 
          RowBox[{"(", 
           RowBox[{"i", ",", "j", ",", "t"}], ")"}]}], " ", "=", " ", "1"}]}],
        "*)"}], "\[IndentingNewLine]", 
      RowBox[{
       RowBox[{"If", "[", 
        RowBox[{
         RowBox[{
          RowBox[{"refractory", "[", 
           RowBox[{"[", 
            RowBox[{"i", ",", "j", ",", "t"}], "]"}], "]"}], ">", ".98"}], 
         ",", "\[IndentingNewLine]", 
         RowBox[{"(*", 
          RowBox[{
           RowBox[{
           "Successively", " ", "calculate", " ", "the", " ", "burst", " ", 
            RowBox[{"tensor", ".", "  ", "Initially"}], " ", "it", " ", "was",
             " ", "set", " ", "to", " ", "unity"}], ",", " ", 
           RowBox[{
            RowBox[{"Check", " ", "if", " ", "activity"}], ">", 
            "threshold"}]}], "*)"}], "\[IndentingNewLine]", 
         RowBox[{
          RowBox[{
           RowBox[{"burst", "[", 
            RowBox[{"[", 
             RowBox[{"i", ",", "j", ",", "t"}], "]"}], "]"}], "=", 
           RowBox[{"If", "[", 
            RowBox[{
             RowBox[{
              RowBox[{"activity", "[", 
               RowBox[{"[", 
                RowBox[{"i", ",", "j", ",", "t"}], "]"}], "]"}], ">", 
              RowBox[{"burstthresholdtensor", "[", 
               RowBox[{"[", 
                RowBox[{"i", ",", "j", ",", "t"}], "]"}], "]"}]}], ",", 
             "burstmultiplier", ",", 
             RowBox[{"burst", "[", 
              RowBox[{"[", 
               RowBox[{"i", ",", "j", ",", "t"}], "]"}], "]"}]}], "]"}]}], 
          ";", "\[IndentingNewLine]", 
          RowBox[{"(*", 
           RowBox[{
            RowBox[{"Stop", " ", "the", " ", "burst", " ", "if"}], " ", ">", 
            RowBox[{
            "burstthreshold", " ", "activity", " ", "existed", " ", "over", 
             " ", "the", " ", "prior", " ", "timeburst", " ", "steps"}]}], 
           "*)"}], "\[IndentingNewLine]", 
          RowBox[{"Do", "[", 
           RowBox[{
            RowBox[{"counter", "=", 
             RowBox[{"If", "[", 
              RowBox[{
               RowBox[{
                RowBox[{"activity", "[", 
                 RowBox[{"[", 
                  RowBox[{"i", ",", "j", ",", 
                   RowBox[{"t", "-", "n", "+", "1"}]}], "]"}], "]"}], ">", 
                RowBox[{"burstthresholdtensor", "[", 
                 RowBox[{"[", 
                  RowBox[{"i", ",", "j", ",", "t"}], "]"}], "]"}]}], ",", 
               RowBox[{"counter", "+", "1"}], ",", "0"}], "]"}]}], ",", 
            RowBox[{"{", 
             RowBox[{"n", ",", "timeburst"}], "}"}]}], "]"}], ";", 
          "\[IndentingNewLine]", 
          RowBox[{"(*", 
           RowBox[{
            RowBox[{
            "If", " ", "suprathreshold", " ", "activity", " ", "for", " ", 
             "the", " ", "prior", " ", "timeburst", " ", "steps"}], ",", " ", 
            RowBox[{
             RowBox[{"then", " ", "counter"}], " ", "=", " ", 
             RowBox[{
              RowBox[{"timeburst", ".", "  ", "If"}], " ", "true"}]}], ",", 
            " ", 
            RowBox[{
            "dummy", " ", "variable", " ", "\"\<test\>\"", " ", "goes", " ", 
             "to", " ", "1"}]}], "*)"}], "\[IndentingNewLine]", 
          RowBox[{"test", "=", 
           RowBox[{"If", "[", 
            RowBox[{
             RowBox[{"counter", ">", 
              RowBox[{"(", 
               RowBox[{"timeburst", "-", ".1"}], ")"}]}], ",", "1", ",", 
             "0"}], "]"}]}], ";", "\[IndentingNewLine]", 
          RowBox[{"counter", "=", "0"}], ";", "\[IndentingNewLine]", 
          RowBox[{"(*", 
           RowBox[{
            RowBox[{
             RowBox[{"When", " ", "test"}], "=", "1"}], ",", " ", 
            RowBox[{
             RowBox[{"make", " ", "burst"}], " ", "=", " ", 
             RowBox[{
              RowBox[{"1", " ", "and", " ", "refractory"}], " ", "=", " ", 
              RowBox[{
              "refractoryvalue", " ", "for", " ", "the", " ", "next", " ", 
               "trefractory", " ", "steps"}]}]}]}], "*)"}], 
          "\[IndentingNewLine]", 
          RowBox[{"Do", "[", 
           RowBox[{
            RowBox[{
             RowBox[{"burst", "[", 
              RowBox[{"[", 
               RowBox[{"i", ",", "j", ",", 
                RowBox[{"t", "+", "n"}]}], "]"}], "]"}], "=", 
             RowBox[{"If", "[", 
              RowBox[{
               RowBox[{"test", ">", ".5"}], ",", "1", ",", 
               RowBox[{"burst", "[", 
                RowBox[{"[", 
                 RowBox[{"i", ",", "j", ",", 
                  RowBox[{"t", "+", "n"}]}], "]"}], "]"}]}], "]"}]}], ",", 
            RowBox[{"{", 
             RowBox[{"n", ",", "timerefractory"}], "}"}]}], "]"}], ";", 
          "\[IndentingNewLine]", 
          RowBox[{"Do", "[", 
           RowBox[{
            RowBox[{
             RowBox[{"refractory", "[", 
              RowBox[{"[", 
               RowBox[{"i", ",", "j", ",", 
                RowBox[{"t", "+", "n"}]}], "]"}], "]"}], "=", 
             RowBox[{"If", "[", 
              RowBox[{
               RowBox[{"test", ">", ".5"}], ",", "refractorymultiplier", ",", 
               "1"}], "]"}]}], ",", 
            RowBox[{"{", 
             RowBox[{"n", ",", "timerefractory"}], "}"}]}], "]"}]}]}], "]"}], 
       "\[IndentingNewLine]", ",", 
       RowBox[{"{", 
        RowBox[{"i", ",", "rows"}], "}"}], ",", 
       RowBox[{"{", 
        RowBox[{"j", ",", "columns"}], "}"}]}], "]"}], ";", 
     "\[IndentingNewLine]", "\[IndentingNewLine]", 
     RowBox[{"Do", "[", "\[IndentingNewLine]", 
      RowBox[{"(*", 
       RowBox[{
       "This", " ", "is", " ", "the", " ", "main", " ", "calculation", " ", 
        "area", " ", "for", " ", "regional", " ", "contractile", " ", 
        "activities", " ", "and", " ", "intrauterine", " ", 
        RowBox[{"pressure", ".", " ", "\[IndentingNewLine]", "Begin"}], " ", 
        "pressure", " ", "calculation", " ", "by", " ", "extracting", " ", 
        "activity", " ", "matrix", " ", "for", " ", "each", " ", "region", 
        " ", "and", " ", "correcting", " ", "for", " ", "its", " ", 
        "anatomical", " ", "location"}], "*)"}], "\[IndentingNewLine]", 
      RowBox[{
       RowBox[{
        RowBox[{"Do", "[", 
         RowBox[{
          RowBox[{
           RowBox[{"act", "[", 
            RowBox[{"[", 
             RowBox[{"i", ",", "j"}], "]"}], "]"}], "=", 
           RowBox[{
            RowBox[{"activity", "[", 
             RowBox[{"[", 
              RowBox[{"i", ",", "j", ",", "t"}], "]"}], "]"}], "/", 
            RowBox[{"anatomysenstensor", "[", 
             RowBox[{"[", 
              RowBox[{"i", ",", "j", ",", "t"}], "]"}], "]"}]}]}], ",", 
          RowBox[{"{", 
           RowBox[{"i", ",", "rows"}], "}"}], ",", 
          RowBox[{"{", 
           RowBox[{"j", ",", "columns"}], "}"}]}], "]"}], ";", 
        "\[IndentingNewLine]", 
        RowBox[{"(*", 
         RowBox[{
          RowBox[{
           RowBox[{
           "pressure", " ", "is", " ", "now", " ", "the", " ", "average", " ",
             "activity", 
            RowBox[{"(", 
             RowBox[{"Laplace", " ", "corrected"}], ")"}], " ", "of", " ", 
            "each", " ", "region", " ", "at", " ", "that", " ", 
            RowBox[{"time", ".", "  ", "Note"}], " ", "that", " ", 
            "restriction", " ", "act", 
            RowBox[{"(", 
             RowBox[{"i", ",", "j"}], ")"}]}], "<", 
           RowBox[{"10", " ", "does", " ", "not", " ", "apply"}]}], ",", " ", 
          RowBox[{
          "because", " ", "this", " ", "is", " ", "the", " ", "amount", " ", 
           "of", " ", "contractile", " ", "force", " ", "that", " ", "goes", 
           " ", "toward", " ", "creating", " ", "intrauterine", " ", 
           "pressure"}]}], "*)"}], "\[IndentingNewLine]", 
        RowBox[{"pressure", "=", 
         RowBox[{
          RowBox[{"Total", "[", 
           RowBox[{"act", ",", "2"}], "]"}], "/", 
          RowBox[{"(", 
           RowBox[{"rows", "*", "columns"}], ")"}]}]}], ";", 
        "\[IndentingNewLine]", 
        RowBox[{"(*", 
         RowBox[{
         "Check", " ", "that", " ", "the", " ", "calculated", " ", "pressure",
           " ", "is", " ", "greater", " ", "than", " ", "the", " ", "minimum",
           " ", "pressure"}], "*)"}], "\[IndentingNewLine]", 
        RowBox[{"pressure", "=", 
         RowBox[{"If", "[", 
          RowBox[{
           RowBox[{"minpressure", "<", "pressure"}], ",", "pressure", ",", 
           "minpressure"}], "]"}]}], ";", "\[IndentingNewLine]", 
        RowBox[{"(*", 
         RowBox[{
         "the", " ", "pressure", " ", "vector", " ", "remembers", " ", "the", 
          " ", "pressure", " ", "at", " ", "each", " ", "time"}], "*)"}], 
        "\[IndentingNewLine]", 
        RowBox[{
         RowBox[{"pressurevector", "[", 
          RowBox[{"[", "t", "]"}], "]"}], "=", "pressure"}], ";", 
        "\[IndentingNewLine]", 
        RowBox[{"(*", 
         RowBox[{
          RowBox[{
          "Calculate", " ", "regional", " ", "activities", " ", "at", " ", 
           "the", " ", "next", " ", "time", " ", "from", " ", "the", " ", 
           "current", " ", "pressure"}], ",", " ", "burst", ",", " ", 
          RowBox[{
          "refractory", " ", "and", " ", "anatomy", " ", "multipliers"}]}], 
         "*)"}], "\[IndentingNewLine]", 
        RowBox[{
         RowBox[{"activity", "[", 
          RowBox[{"[", 
           RowBox[{"i", ",", "j", ",", 
            RowBox[{"(", 
             RowBox[{"t", "+", "1"}], ")"}]}], "]"}], "]"}], "=", 
         RowBox[{"pressure", "*", 
          RowBox[{"anatomysenstensor", "[", 
           RowBox[{"[", 
            RowBox[{"i", ",", "j", ",", "t"}], "]"}], "]"}], "*", 
          RowBox[{"burst", "[", 
           RowBox[{"[", 
            RowBox[{"i", ",", "j", ",", "t"}], "]"}], "]"}], "*", 
          RowBox[{"refractory", "[", 
           RowBox[{"[", 
            RowBox[{"i", ",", "j", ",", "t"}], "]"}], "]"}]}]}], ";", 
        "\[IndentingNewLine]", 
        RowBox[{"(*", 
         RowBox[{
         "check", " ", "again", " ", "that", " ", "each", " ", "activity", 
          " ", "is", " ", "below", " ", "10", " ", "because", " ", "this", 
          " ", "is", " ", "the", " ", "actual", " ", "contractile", " ", 
          "activity", " ", "the", " ", "tissue", " ", "generates"}], "*)"}], 
        "\[IndentingNewLine]", 
        RowBox[{
         RowBox[{"activity", "[", 
          RowBox[{"[", 
           RowBox[{"i", ",", "j", ",", 
            RowBox[{"(", 
             RowBox[{"t", "+", "1"}], ")"}]}], "]"}], "]"}], "=", 
         RowBox[{"If", "[", 
          RowBox[{
           RowBox[{
            RowBox[{"activity", "[", 
             RowBox[{"[", 
              RowBox[{"i", ",", "j", ",", 
               RowBox[{"(", 
                RowBox[{"t", "+", "1"}], ")"}]}], "]"}], "]"}], ">", "10"}], 
           ",", "10", ",", 
           RowBox[{"activity", "[", 
            RowBox[{"[", 
             RowBox[{"i", ",", "j", ",", 
              RowBox[{"(", 
               RowBox[{"t", "+", "1"}], ")"}]}], "]"}], "]"}]}], "]"}]}]}], 
       "\[IndentingNewLine]", ",", 
       RowBox[{"{", 
        RowBox[{"i", ",", "rows"}], "}"}], ",", 
       RowBox[{"{", 
        RowBox[{"j", ",", "columns"}], "}"}]}], "]"}]}], 
    "\[IndentingNewLine]", 
    RowBox[{"(*", 
     RowBox[{
     "redo", " ", "all", " ", "calculations", " ", "for", " ", "the", " ", 
      "next", " ", "time", " ", "step"}], "*)"}], "\[IndentingNewLine]", ",", 
    RowBox[{"{", 
     RowBox[{"t", ",", "timeburst", ",", 
      RowBox[{"ttimesteps", "-", "timerefractory"}]}], "}"}]}], "]"}], 
  "\[IndentingNewLine]", 
  RowBox[{"(*", 
   RowBox[{
   "End", " ", "of", " ", "mechanotransduction", " ", "calculations"}], 
   "*)"}], "\[IndentingNewLine]", "\[IndentingNewLine]", 
  RowBox[{"(*", 
   RowBox[{"Output", " ", "section"}], "*)"}], "\[IndentingNewLine]", 
  RowBox[{"(*", 
   RowBox[{
    RowBox[{
     RowBox[{"bypass", " ", "3"}], "-", 
     RowBox[{"D", " ", "plot", " ", "for", " ", "rows"}]}], "=", 
    RowBox[{"columns", "=", "1"}]}], "*)"}]}], "\[IndentingNewLine]", 
 RowBox[{"If", "[", 
  RowBox[{
   RowBox[{
    RowBox[{"rows", "+", "columns"}], ">", "2.2"}], ",", 
   "\[IndentingNewLine]", 
   RowBox[{"ListPlot3D", "[", 
    RowBox[{"activity", ",", 
     RowBox[{"PlotRange", "\[Rule]", 
      RowBox[{"{", 
       RowBox[{"0", ",", "14"}], "}"}]}], ",", 
     RowBox[{"ViewPoint", "\[Rule]", 
      RowBox[{"{", 
       RowBox[{"0", ",", 
        RowBox[{"-", "2"}], ",", "1"}], "}"}]}]}], "]"}]}], 
  "]"}], "\[IndentingNewLine]", 
 RowBox[{"ListLinePlot", "[", 
  RowBox[{"pressurevector", ",", 
   RowBox[{"PlotRange", "\[Rule]", 
    RowBox[{"{", 
     RowBox[{"0", ",", "14"}], "}"}]}], ",", 
   RowBox[{"DataRange", "\[Rule]", 
    RowBox[{"{", 
     RowBox[{"0", ",", "ttimesteps"}], "}"}]}], ",", 
   RowBox[{"ImageSize", "\[Rule]", "Large"}]}], "]"}], "\[IndentingNewLine]", 
 RowBox[{"ListAnimate", "[", 
  RowBox[{
   RowBox[{"Table", "[", 
    RowBox[{
     RowBox[{"ArrayPlot", "[", 
      RowBox[{
       RowBox[{"Round", "[", 
        RowBox[{"activity", "[", 
         RowBox[{"[", 
          RowBox[{"All", ",", "All", ",", "t"}], "]"}], "]"}], "]"}], ",", 
       RowBox[{"ImageSize", "\[Rule]", "Small"}], ",", 
       RowBox[{"PlotLabel", "\[Rule]", 
        RowBox[{"\"\<Regional activities \>\"", "[", "t", "]"}]}], ",", 
       "\[IndentingNewLine]", 
       RowBox[{"ColorRules", "->", 
        RowBox[{"{", 
         RowBox[{
          RowBox[{"10", "\[Rule]", "Red"}], ",", 
          RowBox[{"9", "\[Rule]", "Red"}], ",", 
          RowBox[{"8", "\[Rule]", "Magenta"}], ",", 
          RowBox[{"7", "\[Rule]", "Orange"}], ",", 
          RowBox[{"6", "\[Rule]", "Orange"}], ",", 
          RowBox[{"5", "\[Rule]", "Yellow"}], ",", 
          RowBox[{"4", "\[Rule]", "Yellow"}], ",", 
          RowBox[{"3", "\[Rule]", "Green"}], ",", 
          RowBox[{"2", "\[Rule]", "Cyan"}], ",", 
          RowBox[{"1", "\[Rule]", "Blue"}], ",", 
          RowBox[{"0", "\[Rule]", "Purple"}]}], "}"}]}]}], "]"}], 
     "\[IndentingNewLine]", ",", 
     RowBox[{"{", 
      RowBox[{"t", ",", "1", ",", "ttimesteps", ",", "1"}], "}"}]}], "]"}], 
   ",", 
   RowBox[{"AnimationRate", "\[Rule]", ".75"}], ",", 
   RowBox[{"AnimationRunning", "\[Rule]", "False"}], ",", 
   RowBox[{"DisplayAllSteps", "\[Rule]", "True"}]}], 
  "]"}], "\[IndentingNewLine]", 
 RowBox[{"Graphics", "[", 
  RowBox[{"{", 
   RowBox[{"Purple", ",", " ", 
    RowBox[{"Rectangle", "[", 
     RowBox[{
      RowBox[{"{", 
       RowBox[{"0", ",", "0"}], "}"}], ",", 
      RowBox[{"{", 
       RowBox[{"1", ",", "2"}], "}"}]}], "]"}], ",", "Blue", ",", " ", 
    RowBox[{"Rectangle", "[", 
     RowBox[{
      RowBox[{"{", 
       RowBox[{"1", ",", "0"}], "}"}], ",", 
      RowBox[{"{", 
       RowBox[{"2", ",", "2"}], "}"}]}], "]"}], ",", "Cyan", ",", " ", 
    RowBox[{"Rectangle", "[", 
     RowBox[{
      RowBox[{"{", 
       RowBox[{"2", ",", "0"}], "}"}], ",", 
      RowBox[{"{", 
       RowBox[{"3", ",", "2"}], "}"}]}], "]"}], " ", ",", "Green", ",", " ", 
    RowBox[{"Rectangle", "[", 
     RowBox[{
      RowBox[{"{", 
       RowBox[{"3", ",", "0"}], "}"}], ",", 
      RowBox[{"{", 
       RowBox[{"4", ",", "2"}], "}"}]}], "]"}], ",", "Yellow", ",", " ", 
    RowBox[{"Rectangle", "[", 
     RowBox[{
      RowBox[{"{", 
       RowBox[{"4", ",", "0"}], "}"}], ",", 
      RowBox[{"{", 
       RowBox[{"5", ",", "2"}], "}"}]}], "]"}], ",", "Yellow", ",", " ", 
    RowBox[{"Rectangle", "[", 
     RowBox[{
      RowBox[{"{", 
       RowBox[{"5", ",", "0"}], "}"}], ",", 
      RowBox[{"{", 
       RowBox[{"6", ",", "2"}], "}"}]}], "]"}], ",", "Orange", ",", " ", 
    RowBox[{"Rectangle", "[", 
     RowBox[{
      RowBox[{"{", 
       RowBox[{"6", ",", "0"}], "}"}], ",", 
      RowBox[{"{", 
       RowBox[{"7", ",", "2"}], "}"}]}], "]"}], ",", "Orange", ",", " ", 
    RowBox[{"Rectangle", "[", 
     RowBox[{
      RowBox[{"{", 
       RowBox[{"7", ",", "0"}], "}"}], ",", 
      RowBox[{"{", 
       RowBox[{"8", ",", "2"}], "}"}]}], "]"}], ",", "Magenta", ",", " ", 
    RowBox[{"Rectangle", "[", 
     RowBox[{
      RowBox[{"{", 
       RowBox[{"8", ",", "0"}], "}"}], ",", 
      RowBox[{"{", 
       RowBox[{"9", ",", "2"}], "}"}]}], "]"}], ",", "Red", ",", " ", 
    RowBox[{"Rectangle", "[", 
     RowBox[{
      RowBox[{"{", 
       RowBox[{"9", ",", "0"}], "}"}], ",", 
      RowBox[{"{", 
       RowBox[{"10", ",", "2"}], "}"}]}], "]"}], ",", "Red", ",", " ", 
    RowBox[{"Rectangle", "[", 
     RowBox[{
      RowBox[{"{", 
       RowBox[{"10", ",", "0"}], "}"}], ",", 
      RowBox[{"{", 
       RowBox[{"11", ",", "2"}], "}"}]}], "]"}]}], "}"}], 
  "]"}], "\[IndentingNewLine]", 
 RowBox[{
  RowBox[{"Print", "[", "\"\<\!\(\*
StyleBox[\"0\",
FontSize->14]\)\!\(\*
StyleBox[\" \",
FontSize->14]\)\!\(\*
StyleBox[\"1\",
FontSize->14]\)\!\(\*
StyleBox[\" \",
FontSize->14]\)\!\(\*
StyleBox[\"2\",
FontSize->14]\)\!\(\*
StyleBox[\" \",
FontSize->14]\)\!\(\*
StyleBox[\"3\",
FontSize->14]\)\!\(\*
StyleBox[\" \",
FontSize->14]\)\!\(\*
StyleBox[\"4\",
FontSize->14]\)\!\(\*
StyleBox[\" \",
FontSize->14]\)\!\(\*
StyleBox[\"5\",
FontSize->14]\)\!\(\*
StyleBox[\" \",
FontSize->14]\)\!\(\*
StyleBox[\"6\",
FontSize->14]\)\!\(\*
StyleBox[\" \",
FontSize->14]\)\!\(\*
StyleBox[\"7\",
FontSize->14]\)\!\(\*
StyleBox[\" \",
FontSize->14]\)\!\(\*
StyleBox[\"8\",
FontSize->14]\)\!\(\*
StyleBox[\" \",
FontSize->14]\)\!\(\*
StyleBox[\"9\",
FontSize->14]\)\!\(\*
StyleBox[\" \",
FontSize->14]\)\!\(\*
StyleBox[\"10\",
FontSize->14]\)\>\"", "]"}], "\[IndentingNewLine]", 
  RowBox[{"(*", 
   RowBox[{
    RowBox[{"Print", "[", 
     RowBox[{"\"\<activity tensor i,j,t  \>\"", ",", 
      RowBox[{"activity", "//", "MatrixForm"}]}], "]"}], ";"}], "*)"}], 
  "\[IndentingNewLine]", 
  RowBox[{"(*", 
   RowBox[{
    RowBox[{"Print", "[", 
     RowBox[{"\"\<burst \>\"", ",", 
      RowBox[{"burstmultiplier", "//", "MatrixForm"}]}], "]"}], ";"}], "*)"}],
   "\[IndentingNewLine]", 
  RowBox[{"(*", 
   RowBox[{
    RowBox[{"Print", "[", 
     RowBox[{"\"\<refractory \>\"", ",", 
      RowBox[{"refractory", "//", "MatrixForm"}]}], "]"}], ";"}], "*)"}], 
  "\[IndentingNewLine]", 
  RowBox[{"(*", 
   RowBox[{"Print", "[", 
    RowBox[{"pressurevector", "//", "MatrixForm"}], "]"}], "*)"}], 
  "\[IndentingNewLine]", 
  "\[IndentingNewLine]"}], "\[IndentingNewLine]"}], "Input",
 CellChangeTimes->{{3.5963055483691225`*^9, 3.59630561105563*^9}, {
   3.5963056539393463`*^9, 3.5963056570744715`*^9}, {3.596305828981349*^9, 
   3.5963058488701444`*^9}, {3.5963059781693172`*^9, 
   3.5963060348185835`*^9}, {3.5963061035513334`*^9, 
   3.5963061980081124`*^9}, {3.596306233014513*^9, 3.596306248422129*^9}, {
   3.596306331287444*^9, 3.5963063925688963`*^9}, {3.596306474283165*^9, 
   3.596306482474493*^9}, {3.596306521487054*^9, 3.5963065724460926`*^9}, {
   3.596306662912712*^9, 3.596306672612589*^9}, {3.5963067796121845`*^9, 
   3.596306781291849*^9}, {3.5963068217597537`*^9, 3.5963068395032043`*^9}, {
   3.596307019619646*^9, 3.596307094937128*^9}, {3.596307130534992*^9, 
   3.596307182883851*^9}, {3.5963072398884315`*^9, 3.596307240848374*^9}, {
   3.5963073163828497`*^9, 3.59630732839985*^9}, {3.59630746282885*^9, 
   3.59630747299085*^9}, {3.59630766199785*^9, 3.59630766226785*^9}, {
   3.596307742696568*^9, 3.596307799352036*^9}, {3.5963079242290463`*^9, 
   3.5963079894545975`*^9}, {3.596308097566436*^9, 3.5963080983014207`*^9}, {
   3.5963081289558077`*^9, 3.5963081620751457`*^9}, {3.596308222760932*^9, 
   3.5963082245368967`*^9}, {3.596308268217023*^9, 3.5963084125418544`*^9}, {
   3.5963084959588547`*^9, 3.596308499254854*^9}, {3.5963085783258543`*^9, 
   3.5963086002438545`*^9}, {3.596308689815854*^9, 3.596308883412854*^9}, {
   3.5963089397158546`*^9, 3.5963089474518547`*^9}, {3.5963089929178543`*^9, 
   3.5963090019088545`*^9}, {3.5963090918934073`*^9, 
   3.5963091750110703`*^9}, {3.5963092452064753`*^9, 
   3.5963092978955297`*^9}, {3.5963094415464044`*^9, 3.596309462966833*^9}, 
   3.596309498938553*^9, {3.5963097596939735`*^9, 3.596309785381569*^9}, {
   3.5963098460590634`*^9, 3.59631001683597*^9}, {3.596310068597706*^9, 
   3.596310069012731*^9}, {3.5963101045198617`*^9, 3.5963101634173956`*^9}, {
   3.5963102211838617`*^9, 3.596310295884344*^9}, {3.596310330580309*^9, 
   3.596310368551828*^9}, {3.596310408374421*^9, 3.596310425752116*^9}, {
   3.596310456663353*^9, 3.5963105068263597`*^9}, {3.596310627213127*^9, 
   3.596310660508793*^9}, 3.5963107558087*^9, {3.596311218208953*^9, 
   3.5963113076377425`*^9}, {3.596311413384859*^9, 3.5963114929814515`*^9}, {
   3.5963119835129094`*^9, 3.5963120414505444`*^9}, {3.5963120734230766`*^9, 
   3.596312122852054*^9}, {3.596312193973899*^9, 3.5963122541143055`*^9}, {
   3.5963134899284115`*^9, 3.596313515956932*^9}, {3.5963135795272045`*^9, 
   3.596313596695548*^9}, {3.596313631545245*^9, 3.5963137267761507`*^9}, {
   3.596377733456169*^9, 3.5963777765421686`*^9}, {3.596377823470169*^9, 
   3.5963778256601686`*^9}, {3.596377871651169*^9, 3.5963778741721687`*^9}, 
   3.5963779082871685`*^9, {3.596377956959169*^9, 3.596377959354169*^9}, {
   3.59637807298834*^9, 3.596378073648353*^9}, {3.5963781322085247`*^9, 
   3.5963781356635942`*^9}, {3.5963781967538166`*^9, 3.596378267921241*^9}, {
   3.5963789482527475`*^9, 3.596379029853139*^9}, 3.596379105754139*^9, {
   3.596397593340315*^9, 3.5963976665045853`*^9}, {3.596453267705227*^9, 
   3.5964533336433196`*^9}, {3.5964535760706606`*^9, 3.596453658245776*^9}, {
   3.5964584017944455`*^9, 3.5964584130414615`*^9}, {3.596458757500245*^9, 
   3.5964587598652477`*^9}, {3.596458800090305*^9, 3.596458898048443*^9}, {
   3.5964589334224925`*^9, 3.5964589343484936`*^9}, {3.5964590570786667`*^9, 
   3.596459070760686*^9}, {3.596459104205733*^9, 3.5964591394047823`*^9}, {
   3.5964591983768654`*^9, 3.5964592003778677`*^9}, {3.596459292444998*^9, 
   3.5964592938199997`*^9}, 3.5964594591012335`*^9, 3.5964595843124104`*^9, 
   3.596459872230815*^9, {3.596459963257943*^9, 3.596459980354967*^9}, {
   3.596460030646038*^9, 3.5964600707570944`*^9}, {3.5964601074971466`*^9, 
   3.5964601237491693`*^9}, {3.5964601949922695`*^9, 3.596460203737282*^9}, 
   3.5964602695913744`*^9, {3.5964603007104177`*^9, 3.5964603303394594`*^9}, {
   3.5964604356936083`*^9, 3.596460439078613*^9}, {3.5964604743096623`*^9, 
   3.596460474689663*^9}, {3.5964605403897552`*^9, 3.596460570322798*^9}, {
   3.5964606044828453`*^9, 3.5964606604499245`*^9}, {3.5964608170561447`*^9, 
   3.596460833758168*^9}, {3.5964608743032255`*^9, 3.596460908498274*^9}, 
   3.596461080177515*^9, {3.5964614889190903`*^9, 3.5964615216141367`*^9}, {
   3.5964617175154123`*^9, 3.5964617790944986`*^9}, {3.59648661685471*^9, 
   3.596486643162747*^9}, 3.596486695450821*^9, {3.5964867330498734`*^9, 
   3.596486781851942*^9}, {3.596486874139072*^9, 3.596486919664136*^9}, {
   3.596486983988227*^9, 3.5964870347262983`*^9}, {3.5964871235924234`*^9, 
   3.596487124322424*^9}, 3.5964871592324734`*^9, 3.5964871978475275`*^9, 
   3.596487232307576*^9, {3.596487267652626*^9, 3.596487281133645*^9}, {
   3.5964873158386936`*^9, 3.5964873443267336`*^9}, {3.5964874165078354`*^9, 
   3.596487493786944*^9}, {3.5964875430190134`*^9, 3.5964875596910367`*^9}, {
   3.5964875985110917`*^9, 3.5964876021870966`*^9}, {3.5964876721771955`*^9, 
   3.596487697920232*^9}, {3.59648775370231*^9, 3.5964877569323144`*^9}, {
   3.596487814271395*^9, 3.596487821416405*^9}, {3.5964878724084773`*^9, 
   3.5964878755534816`*^9}, {3.5964879468175817`*^9, 3.596487975467622*^9}, {
   3.5964880362907076`*^9, 3.5964881520748706`*^9}, {3.5964881945509305`*^9, 
   3.596488197295934*^9}, {3.596488228870979*^9, 3.59648828693406*^9}, {
   3.596488425102255*^9, 3.596488441444278*^9}, {3.596488530431403*^9, 
   3.5964886190125275`*^9}, {3.5964886577975826`*^9, 
   3.5964886649335923`*^9}, {3.5964887301976843`*^9, 
   3.5964887316726866`*^9}, {3.596488960708009*^9, 3.596488979196035*^9}, {
   3.5964890663821573`*^9, 3.5964890969902*^9}, {3.596489192038334*^9, 
   3.5964892739994497`*^9}, {3.5964893206805153`*^9, 3.5964893808786*^9}, {
   3.5964894470576935`*^9, 3.596489528434808*^9}, {3.5964895629988565`*^9, 
   3.5964895909368954`*^9}, {3.5964896386689625`*^9, 3.596489664376999*^9}, {
   3.5964896982610464`*^9, 3.5964897027670527`*^9}, {3.5964897571801295`*^9, 
   3.596489876386297*^9}, {3.5964899510574026`*^9, 3.59648999197246*^9}, {
   3.596490073722575*^9, 3.5964901386666665`*^9}, {3.5964901949697456`*^9, 
   3.5964902579038343`*^9}, 3.596490772536559*^9, {3.596490809681611*^9, 
   3.5964908228686295`*^9}, {3.5965411865108175`*^9, 
   3.5965412214018135`*^9}, {3.596541280947219*^9, 3.596541330136032*^9}, 
   3.59654137468058*^9, {3.596541413019773*^9, 3.5965414857219315`*^9}, {
   3.5965415467664227`*^9, 3.5965416376726227`*^9}, {3.596541761479704*^9, 
   3.5965417962336917`*^9}, {3.5965418429703646`*^9, 
   3.5965418960193987`*^9}, {3.59654197768507*^9, 3.5965419973061924`*^9}, {
   3.596542234549762*^9, 3.5965422359778433`*^9}, {3.59654227158788*^9, 
   3.596542272767948*^9}, {3.596542311319153*^9, 3.596542316616456*^9}, {
   3.5965424168771906`*^9, 3.5965424307979865`*^9}, {3.5965424782377*^9, 
   3.596542479546775*^9}, {3.5965427098849497`*^9, 3.596542710906008*^9}, {
   3.5965428359801617`*^9, 3.5965429012098927`*^9}, {3.5965430331214375`*^9, 
   3.596543146397917*^9}, {3.596543222739283*^9, 3.5965432547331133`*^9}, {
   3.5965471304592285`*^9, 3.596547149523319*^9}, {3.5965472028913713`*^9, 
   3.5965472223774858`*^9}, {3.596547297487782*^9, 3.5965472978508024`*^9}, 
   3.5965473403492336`*^9, {3.5965476291347513`*^9, 3.5965476534961443`*^9}, {
   3.596547687465087*^9, 3.596547688059121*^9}, {3.5965477455274086`*^9, 
   3.596547747339512*^9}, {3.596547782846543*^9, 3.5965477963863173`*^9}, {
   3.5965478509884405`*^9, 3.5965478514634676`*^9}, {3.596547890857721*^9, 
   3.596547892143794*^9}, {3.5965479293739233`*^9, 3.5965479305619917`*^9}, {
   3.596548012859699*^9, 3.5965483263706303`*^9}, {3.596548359769541*^9, 
   3.5965483619056635`*^9}, 3.596548612771012*^9, {3.596548674335533*^9, 
   3.596548699266959*^9}, {3.5965487482037582`*^9, 3.5965488336516457`*^9}, {
   3.5965488786782207`*^9, 3.596548878975238*^9}, {3.5965489265999613`*^9, 
   3.596549022483446*^9}, 3.596549138837101*^9, {3.5965496928917913`*^9, 
   3.596549792320478*^9}, {3.5965498289005704`*^9, 3.596549864458604*^9}, {
   3.5965499010766983`*^9, 3.596549984075446*^9}, {3.596550104667343*^9, 
   3.5965502169297647`*^9}, {3.596550274208705*^9, 3.596550390217869*^9}, {
   3.5965504627619705`*^9, 3.596550465211974*^9}, {3.596550544114085*^9, 
   3.596550671992265*^9}, {3.5965508388145*^9, 3.596550887100568*^9}, 
   3.596550950194657*^9, {3.596551321164179*^9, 3.596551354014225*^9}, {
   3.5965514932974215`*^9, 3.5965514947924232`*^9}, {3.5965515653275223`*^9, 
   3.5965515673875256`*^9}, {3.5965516953157053`*^9, 
   3.5965519890981197`*^9}, {3.596552151390348*^9, 3.596552205328424*^9}, {
   3.596552264986508*^9, 3.5965522674465113`*^9}, {3.59655231627358*^9, 
   3.596552353469632*^9}, {3.5965525109248543`*^9, 3.596552532082884*^9}, 
   3.5965525745789433`*^9, {3.5965527422111797`*^9, 3.596552744462183*^9}, {
   3.5965529564504814`*^9, 3.596552982574518*^9}, {3.5965532074158344`*^9, 
   3.5965532138368435`*^9}, {3.5965532627389126`*^9, 3.596553265744917*^9}, {
   3.5965534002521057`*^9, 3.596553493975238*^9}, 3.596553555188324*^9, {
   3.596553817359693*^9, 3.5965538263157053`*^9}, {3.5965539006618104`*^9, 
   3.596553928064849*^9}, {3.5965539875479326`*^9, 3.596554003944956*^9}, {
   3.596554095302084*^9, 3.596554096707086*^9}, {3.5965541509991627`*^9, 
   3.5965541593451743`*^9}, {3.59655421322225*^9, 3.5965542137472506`*^9}, {
   3.5965547322179804`*^9, 3.5965547603570204`*^9}, {3.5965548019370785`*^9, 
   3.5965548906302032`*^9}, {3.596554971867318*^9, 3.5965550858334785`*^9}, {
   3.5965600248656855`*^9, 3.5965600758237567`*^9}, 3.5965601256458273`*^9, {
   3.59656019865193*^9, 3.5965602043519382`*^9}, {3.5965602942850647`*^9, 
   3.5965602960400667`*^9}, {3.5965604575182943`*^9, 
   3.5965604905523405`*^9}, {3.596560528382394*^9, 3.596560566832448*^9}, {
   3.5965606217755256`*^9, 3.5965606523445683`*^9}, {3.596560757558717*^9, 
   3.596560791977765*^9}, {3.5965608340948243`*^9, 3.596560868138872*^9}, 
   3.5965609642220078`*^9, {3.596561021354088*^9, 3.596561026464095*^9}, 
   3.5965611333192453`*^9, {3.596561228302379*^9, 3.5965612303333817`*^9}, {
   3.596561285121459*^9, 3.596561316680504*^9}, {3.596561401036622*^9, 
   3.5965614023326244`*^9}, {3.5965616058329115`*^9, 
   3.5965616622149906`*^9}, {3.5965617816811595`*^9, 3.596561797578182*^9}, 
   3.596561863152274*^9, {3.5965619937564583`*^9, 3.596562005528475*^9}, {
   3.5965621162986307`*^9, 3.5965621491436768`*^9}, {3.596562234320797*^9, 
   3.596562252002822*^9}, {3.5965623948580227`*^9, 3.59656242121706*^9}, {
   3.5965625418392296`*^9, 3.596562578079281*^9}, 3.596562647428378*^9, {
   3.59656271254747*^9, 3.5965627219044833`*^9}, {3.596562873954697*^9, 
   3.596562889096719*^9}, {3.596562963262823*^9, 3.5965629673378286`*^9}, {
   3.596563114837036*^9, 3.596563166254109*^9}, {3.59656321655118*^9, 
   3.596563244709219*^9}, {3.596563546660644*^9, 3.5965636429147797`*^9}, {
   3.5965636966728554`*^9, 3.596563706204869*^9}, {3.596563785461981*^9, 
   3.5965638171020255`*^9}, {3.596563866914096*^9, 3.596563902520146*^9}, {
   3.596564020953313*^9, 3.5965640869384055`*^9}, 3.5965641989895635`*^9, {
   3.59656434609877*^9, 3.5965644439839087`*^9}, {3.596564526080024*^9, 
   3.5965646824012437`*^9}, {3.5965654133212748`*^9, 3.596565446161321*^9}, {
   3.596565508631409*^9, 3.596565528408437*^9}, {3.5965655591734805`*^9, 
   3.596565609261551*^9}, {3.596565643465599*^9, 3.596565739254734*^9}, {
   3.596566600355948*^9, 3.596566611556964*^9}, {3.5965669263470664`*^9, 
   3.5965670428722305`*^9}, {3.596567077172279*^9, 3.596567097990308*^9}, 
   3.5965671282093506`*^9, {3.5965672841195707`*^9, 3.596567372478695*^9}, {
   3.596567452228807*^9, 3.596567579297986*^9}, {3.596567758806238*^9, 
   3.596567800079297*^9}, {3.5965678496263666`*^9, 3.5965678518273697`*^9}, {
   3.5965678898764234`*^9, 3.596567971387538*^9}, {3.596568035485628*^9, 
   3.5965681065477285`*^9}, {3.5965683026290045`*^9, 3.596568357552082*^9}, 
   3.5965683916211295`*^9, {3.5965684900752687`*^9, 3.596568524775317*^9}, {
   3.59656861123944*^9, 3.5965686137104435`*^9}, {3.596568720130594*^9, 
   3.596568728336605*^9}, {3.5965687664526587`*^9, 3.596568913378866*^9}, {
   3.596568946818913*^9, 3.596568966860941*^9}, {3.596569006350997*^9, 
   3.5965690631680775`*^9}, {3.5965690936271205`*^9, 3.596569174069234*^9}, {
   3.596569251160342*^9, 3.5965692861703916`*^9}, {3.5965693197504387`*^9, 
   3.5965693544844875`*^9}, {3.596569514532713*^9, 3.5965695270837307`*^9}, {
   3.596569601028835*^9, 3.5965696829109497`*^9}, {3.596569723602007*^9, 
   3.5965697249120092`*^9}, {3.596569785114094*^9, 3.5965697860540953`*^9}, {
   3.596569837061167*^9, 3.5965698873122377`*^9}, {3.5965699215512857`*^9, 
   3.596569937253308*^9}, {3.5965700080424075`*^9, 3.596570113458556*^9}, {
   3.5965701496276073`*^9, 3.5965701852776575`*^9}, {3.5965702712237782`*^9, 
   3.596570318880845*^9}, {3.596570352900893*^9, 3.596570404007965*^9}, {
   3.5965704378540125`*^9, 3.5965705035771055`*^9}, 3.596570537992154*^9, {
   3.5965706216382713`*^9, 3.596570646962307*^9}, {3.5965707682974777`*^9, 
   3.596570772123483*^9}, {3.5965708497085924`*^9, 3.596570853158597*^9}, {
   3.596570984505782*^9, 3.596571050968876*^9}, {3.59657108980593*^9, 
   3.5965711330869913`*^9}, {3.5965712787901964`*^9, 3.596571371073326*^9}, {
   3.5965714250404024`*^9, 3.5965715644945984`*^9}, {3.5965716052796555`*^9, 
   3.596571645820713*^9}, {3.5965717103348036`*^9, 3.596571724006823*^9}, {
   3.5965717637318788`*^9, 3.5965717889349146`*^9}, {3.596571847678997*^9, 
   3.5965720860593324`*^9}, {3.5965721420924115`*^9, 3.5965721533544273`*^9}, 
   3.5965721884494767`*^9, {3.5965722245595274`*^9, 3.5965722818576083`*^9}, {
   3.5965723387816887`*^9, 3.596572343691695*^9}, {3.596572471270877*^9, 
   3.59657253038396*^9}, {3.596572619290085*^9, 3.5965726267760954`*^9}, {
   3.5965727205152273`*^9, 3.596572737982252*^9}, {3.5965728566014185`*^9, 
   3.5965728585614214`*^9}, {3.596572890766467*^9, 3.596572952688554*^9}, {
   3.5965730565137005`*^9, 3.5965731199767895`*^9}, {3.5965731848148813`*^9, 
   3.596573186239883*^9}, {3.596573217643927*^9, 3.596573233300949*^9}, {
   3.5965734366632357`*^9, 3.596573443844246*^9}, {3.596573691437594*^9, 
   3.5965737576166873`*^9}, {3.5965740849041476`*^9, 3.596574088464153*^9}, {
   3.596574132492215*^9, 3.596574133247216*^9}, {3.5965741843002877`*^9, 
   3.596574234817359*^9}, {3.5965742766174173`*^9, 3.596574286043431*^9}, {
   3.596574319438478*^9, 3.596574381937566*^9}, {3.5965744156026134`*^9, 
   3.59657444884166*^9}, {3.596574767570109*^9, 3.59657476827511*^9}, {
   3.59657484657522*^9, 3.596574854411231*^9}, {3.596574913554314*^9, 
   3.59657493207134*^9}, {3.596574992174425*^9, 3.596575000286436*^9}, {
   3.5965750399114923`*^9, 3.5965750896575623`*^9}, {3.596575124707611*^9, 
   3.596575128632617*^9}, {3.5965752623398046`*^9, 3.5965752632898064`*^9}, {
   3.5965753171618824`*^9, 3.5965753287028985`*^9}, {3.596575366498952*^9, 
   3.5965753726339602`*^9}, 3.596575442999059*^9, 3.596575475588105*^9, {
   3.596575509197152*^9, 3.596575527260178*^9}, {3.5965755632092285`*^9, 
   3.5965755640442295`*^9}, {3.596575611220296*^9, 3.59657564215434*^9}, {
   3.5965756737793837`*^9, 3.59657569961742*^9}, 3.5965864956426377`*^9, {
   3.596586622450816*^9, 3.596586623466818*^9}, {3.5965867094779387`*^9, 
   3.59658671022794*^9}, {3.596586832789112*^9, 3.59658683841512*^9}, {
   3.5965869182852325`*^9, 3.5965869350332565`*^9}, {3.5965869994913473`*^9, 
   3.5965870118273644`*^9}, {3.5965871105765038`*^9, 3.596587111537505*^9}, {
   3.596587191432617*^9, 3.5965873884948955`*^9}, {3.596587444271974*^9, 
   3.5965874640300016`*^9}, {3.596587624346227*^9, 3.596587646119258*^9}, {
   3.596587796218469*^9, 3.5965878841235933`*^9}, {3.5965879602877*^9, 
   3.596587979010727*^9}, {3.596588010344771*^9, 3.596588014080776*^9}, {
   3.5965880591968393`*^9, 3.596588127461936*^9}, {3.5965881803240104`*^9, 
   3.596588181269012*^9}, {3.5965882143080587`*^9, 3.5965882877381616`*^9}, 
   3.5965883557882576`*^9, {3.5965885528695345`*^9, 3.596588647537668*^9}, {
   3.596588758842825*^9, 3.59658876958984*^9}, {3.5965888200519114`*^9, 
   3.5965888467669487`*^9}, {3.596588892450013*^9, 3.5965889416560826`*^9}, {
   3.5965890057191725`*^9, 3.596589035513215*^9}, {3.596589093241296*^9, 
   3.5965891193793325`*^9}, {3.5965891651433973`*^9, 3.596589348214655*^9}, {
   3.5965894785478387`*^9, 3.596589530390912*^9}, {3.5965896104970245`*^9, 
   3.596589623498043*^9}, {3.596589707858162*^9, 3.5965897477532177`*^9}, {
   3.5965898163683143`*^9, 3.596589817333316*^9}, {3.596590134793762*^9, 
   3.596590279219966*^9}, {3.596590319171022*^9, 3.5965903240210285`*^9}, {
   3.596590415865158*^9, 3.5965904523152094`*^9}, {3.5966477408510623`*^9, 
   3.596647995648421*^9}, {3.5966480384394813`*^9, 3.596648039029482*^9}, {
   3.596648220110737*^9, 3.596648267061803*^9}, {3.596648815731575*^9, 
   3.5966488166715765`*^9}, {3.5966488485456214`*^9, 
   3.5966489359457445`*^9}, {3.596649010171849*^9, 3.5966490147768555`*^9}, {
   3.5966490934079657`*^9, 3.5966490991589737`*^9}, 3.5966491685130715`*^9, {
   3.596649334915306*^9, 3.5966493416013155`*^9}, {3.596649425752434*^9, 
   3.59664943015844*^9}, {3.596649601530681*^9, 3.596649672597782*^9}, {
   3.5966497191278477`*^9, 3.596649739700876*^9}, {3.596649773294924*^9, 
   3.59664977766593*^9}, {3.596649837589014*^9, 3.596649842504021*^9}, {
   3.596650060686329*^9, 3.596650155037462*^9}, {3.5966502358825755`*^9, 
   3.5966502372885776`*^9}, {3.5966502970056615`*^9, 
   3.5966503290097065`*^9}, {3.5966504755909133`*^9, 3.596650556807028*^9}, {
   3.596657395989295*^9, 3.5966574598523855`*^9}, 3.596657654199659*^9, {
   3.596657779110834*^9, 3.596657812734882*^9}, 3.596657842813924*^9, {
   3.596657881828979*^9, 3.5966579747301097`*^9}, {3.596658058703228*^9, 
   3.5966581414743443`*^9}, {3.596658177342395*^9, 3.5966582090414395`*^9}, {
   3.596658248597495*^9, 3.596658263913517*^9}, {3.5966583250016026`*^9, 
   3.59665837990368*^9}, {3.5966589076114225`*^9, 3.5966589501524825`*^9}, {
   3.596658983366529*^9, 3.59665898418153*^9}, {3.5966590388046074`*^9, 
   3.5966590691186495`*^9}, {3.596659162950782*^9, 3.596659166696787*^9}, {
   3.596659199290833*^9, 3.5966592061568427`*^9}, {3.5966594350171647`*^9, 
   3.5966596146904173`*^9}, {3.596659664866488*^9, 3.5966596921905265`*^9}, {
   3.596659727009576*^9, 3.596659729345579*^9}, {3.59665976562463*^9, 
   3.596659777675647*^9}, {3.5966598363337297`*^9, 3.596659840554735*^9}, 
   3.5966599444258823`*^9, {3.596659983985938*^9, 3.59665998506594*^9}, {
   3.596660080693074*^9, 3.596660082433077*^9}, {3.596660124582136*^9, 
   3.59666012731714*^9}, {3.5966601885602264`*^9, 3.5966602169182663`*^9}, {
   3.59666026948534*^9, 3.5966603378884363`*^9}, {3.5967625985185833`*^9, 
   3.596762626442623*^9}, {3.596762689320711*^9, 3.596762802505871*^9}, {
   3.596762841915926*^9, 3.5967628882379913`*^9}, {3.5967629224580393`*^9, 
   3.596762971364108*^9}, {3.5967630018341513`*^9, 3.596763002964153*^9}, {
   3.596763062256236*^9, 3.596763076168256*^9}, {3.5967631299033318`*^9, 
   3.5967631931824207`*^9}, {3.5967632318174753`*^9, 3.5967632477294974`*^9}, 
   3.5967632984725685`*^9, {3.5967633332136183`*^9, 3.596763340735628*^9}, {
   3.596763375779678*^9, 3.596763378630682*^9}, {3.596763416863736*^9, 
   3.5967634370867643`*^9}, {3.596763471492813*^9, 3.5967634830688295`*^9}, {
   3.5967635507169247`*^9, 3.596763556101932*^9}, {3.5967635892769785`*^9, 
   3.596763742179194*^9}, {3.5967638035902805`*^9, 3.5967638461313405`*^9}, {
   3.5967640485086255`*^9, 3.59676407322666*^9}, {3.596764128408738*^9, 
   3.5967642398288946`*^9}, {3.5967642835639563`*^9, 
   3.5967642942359715`*^9}, {3.596764582619377*^9, 3.596764641047459*^9}, {
   3.596764724403577*^9, 3.5967647314545865`*^9}, {3.596764762992631*^9, 
   3.5967647651326337`*^9}, {3.5967649724609256`*^9, 3.5967650963251*^9}, {
   3.5967651341161537`*^9, 3.5967651511181774`*^9}, {3.5967652744143505`*^9, 
   3.596765297092383*^9}, {3.5967958412667046`*^9, 3.596795842836706*^9}, {
   3.596796171550169*^9, 3.59679617200517*^9}, {3.596796355830428*^9, 
   3.5967963718924513`*^9}, {3.596796437581544*^9, 3.5967964532285657`*^9}, {
   3.5968515750124216`*^9, 3.5968516851765766`*^9}, {3.5968517673976927`*^9, 
   3.596851767657693*^9}, {3.596851864276829*^9, 3.5968518654018307`*^9}, {
   3.5968519532629538`*^9, 3.596851954093955*^9}, {3.5968522243263364`*^9, 
   3.596852237757355*^9}, {3.5969307120281315`*^9, 3.596930786836237*^9}, {
   3.596930850966327*^9, 3.5969308692653537`*^9}, {3.5969309161764193`*^9, 
   3.596930929688439*^9}, {3.5969309673334913`*^9, 3.596930975355503*^9}, {
   3.5969310076495485`*^9, 3.5969310225465693`*^9}, {3.5969310636416273`*^9, 
   3.596931102597682*^9}, {3.5969311647497697`*^9, 3.5969312548578963`*^9}, {
   3.5969312922589493`*^9, 3.5969313234719925`*^9}, {3.5969313701130586`*^9, 
   3.5969313850500793`*^9}, {3.596931425931137*^9, 3.5969314979252386`*^9}, {
   3.596931784648642*^9, 3.5969318682237597`*^9}, {3.5969319591048875`*^9, 
   3.5969319819569197`*^9}, {3.5969320147709656`*^9, 
   3.5969320722430463`*^9}, {3.59693211748311*^9, 3.596932143576147*^9}, {
   3.5969321856812057`*^9, 3.5969322517592993`*^9}, {3.5969324604545927`*^9, 
   3.596932473365611*^9}, {3.5969326073997993`*^9, 3.5969326960069237`*^9}, {
   3.59693272871097*^9, 3.5969327383169837`*^9}, {3.5969327743230343`*^9, 
   3.5969328404121275`*^9}, 3.5969328900081973`*^9, 3.5969329259832478`*^9, {
   3.5969329561772904`*^9, 3.5969329790343227`*^9}, {3.5969330456434164`*^9, 
   3.5969331758125997`*^9}, {3.596933210782649*^9, 3.5969332135376525`*^9}, {
   3.5969332555037117`*^9, 3.596933255758712*^9}, {3.5969379411427927`*^9, 
   3.596937955649813*^9}, {3.5969379908748627`*^9, 3.596938011770893*^9}, {
   3.5969381282240567`*^9, 3.5969381338250647`*^9}, {3.59694370215331*^9, 
   3.596943714299327*^9}, {3.5969437876504297`*^9, 3.596943810069462*^9}, {
   3.5969440423357887`*^9, 3.596944149148939*^9}, {3.596944384049269*^9, 
   3.5969444067773013`*^9}, {3.5969676831850295`*^9, 
   3.5969677444491158`*^9}, {3.596968293618889*^9, 3.596968377715008*^9}, {
   3.5969684254440746`*^9, 3.596968454348116*^9}, {3.5969685452702436`*^9, 
   3.59696854977025*^9}, {3.5969685986113186`*^9, 3.596968608148332*^9}, 
   3.5969687118964777`*^9, {3.5969687759295683`*^9, 3.59696877729457*^9}, {
   3.5969688619116893`*^9, 3.5969688677516975`*^9}, {3.596968899540742*^9, 
   3.596968923589776*^9}, {3.5969690661049767`*^9, 3.5969690753459897`*^9}, {
   3.596969156661104*^9, 3.596969157661105*^9}, {3.596969222705197*^9, 
   3.5969692251152*^9}, {3.5969693316843505`*^9, 3.596969347106372*^9}, {
   3.5969694539845223`*^9, 3.5969694707015457`*^9}, {3.596969560769673*^9, 
   3.596969674093832*^9}, 3.596969751698941*^9, {3.59696994947322*^9, 
   3.5969699619552374`*^9}, {3.596970026292328*^9, 3.596970048666359*^9}, 
   3.5969700931764216`*^9, {3.5969701490985003`*^9, 3.5969701527495055`*^9}, {
   3.5969702186475983`*^9, 3.5969702809156857`*^9}, {3.5969703489347816`*^9, 
   3.596970353730788*^9}, {3.5969708739535203`*^9, 3.5969709181345825`*^9}, {
   3.5969709544146338`*^9, 3.5969709734716606`*^9}, {3.596971066878792*^9, 
   3.596971111074854*^9}, {3.596994162686415*^9, 3.5969941659124193`*^9}, {
   3.5969942046604767`*^9, 3.596994216408493*^9}, {3.5969945389879475`*^9, 
   3.596994544658955*^9}, {3.5969945961060276`*^9, 3.5969945969860287`*^9}, {
   3.5969946561291122`*^9, 3.5969947042211795`*^9}, {3.5969950104206104`*^9, 
   3.596995058337678*^9}, {3.59699509518773*^9, 3.5969953114520345`*^9}, {
   3.596995349127087*^9, 3.596995434905208*^9}, {3.5969956062344494`*^9, 
   3.5969956386884947`*^9}, {3.596995708278593*^9, 3.59699574150264*^9}, {
   3.596995858704805*^9, 3.5969958903088493`*^9}, {3.5969959673229575`*^9, 
   3.59699596893896*^9}, 3.596996002633007*^9, {3.5969960517040763`*^9, 
   3.5969960543690805`*^9}, {3.5970037135665255`*^9, 3.597003713821526*^9}, {
   3.597003744620569*^9, 3.597003758497589*^9}, {3.5970039301308303`*^9, 
   3.5970040082109404`*^9}, {3.5970040702590275`*^9, 
   3.5970041006690702`*^9}, {3.5970041310291133`*^9, 3.597004196307205*^9}, {
   3.597004252091284*^9, 3.5970043614454374`*^9}, {3.59700441278251*^9, 
   3.5970044131925106`*^9}, {3.5970046676458683`*^9, 
   3.5970046826928897`*^9}, {3.5970047478019814`*^9, 3.5970047480019817`*^9}, 
   3.5970058561881046`*^9, {3.597005904144172*^9, 3.5970059226721983`*^9}, 
   3.59700595976725*^9, {3.597006006838317*^9, 3.5970060182193327`*^9}, {
   3.5970060741414113`*^9, 3.597006074526412*^9}, {3.5970061047454543`*^9, 
   3.59700610860146*^9}, {3.5970061558975267`*^9, 3.597006160533533*^9}, {
   3.5970062704036875`*^9, 3.5970062822317047`*^9}, {3.5970063162507524`*^9, 
   3.597006362282817*^9}, 3.597006408268882*^9, 3.59700651354403*^9, {
   3.5970065593550944`*^9, 3.5970065943201437`*^9}, {3.597006906280583*^9, 
   3.5970069073405843`*^9}, {3.5970069886956987`*^9, 
   3.5970069892406993`*^9}, {3.5970074033902826`*^9, 
   3.5970074702143764`*^9}, {3.5970075901655455`*^9, 
   3.5970076118135757`*^9}, {3.5970076667486534`*^9, 3.597007668738656*^9}, {
   3.5970079130179996`*^9, 3.597007918584008*^9}, {3.597058467713809*^9, 
   3.5970584828608303`*^9}, {3.597058649525065*^9, 3.5970587139051557`*^9}, {
   3.5970594308551655`*^9, 3.5970595458133273`*^9}, {3.5970596440824656`*^9, 
   3.5970596556834817`*^9}, {3.597059758769627*^9, 3.597059777857654*^9}, {
   3.5970598697657833`*^9, 3.5970599267698636`*^9}, {3.5970602809273624`*^9, 
   3.5970602946493816`*^9}, {3.59706035038746*^9, 3.5970604220135612`*^9}, {
   3.597060622165843*^9, 3.5970606538308873`*^9}, {3.597060827841132*^9, 
   3.5970608582361755`*^9}, {3.5970609474533005`*^9, 
   3.5970609487433023`*^9}, {3.5970612787977676`*^9, 
   3.5970612814977713`*^9}, {3.597061379111909*^9, 3.5970613826229134`*^9}, {
   3.597061523612112*^9, 3.5970615284931192`*^9}, {3.5970618679675984`*^9, 
   3.597061879804615*^9}, {3.5970620810858984`*^9, 3.5970621552120028`*^9}, {
   3.5970622201010942`*^9, 3.5970622831471834`*^9}, {3.597062377850317*^9, 
   3.5970623789103184`*^9}, {3.597062440230405*^9, 3.5970624581524296`*^9}, {
   3.5970625260625257`*^9, 3.59706257221459*^9}, {3.5970626039786353`*^9, 
   3.597062645735694*^9}, {3.5970628079129224`*^9, 3.597062809252924*^9}, {
   3.5970628417759705`*^9, 3.5970628432959723`*^9}, {3.5970629825461683`*^9, 
   3.597063015006214*^9}, {3.59706322501151*^9, 3.5970632784105854`*^9}, {
   3.5970633337826633`*^9, 3.5970633623917036`*^9}, {3.597063556443977*^9, 
   3.5970635726709995`*^9}, {3.597063662019125*^9, 3.5970636950871725`*^9}, {
   3.597063873022423*^9, 3.5970638742674246`*^9}, {3.59706397758257*^9, 
   3.5970639812885756`*^9}, {3.5970642377599363`*^9, 3.59706424049094*^9}, {
   3.5970642767619915`*^9, 3.5970642775279927`*^9}, {3.5970643151780453`*^9, 
   3.5970643296950665`*^9}, {3.597064465809258*^9, 3.597064466434259*^9}, {
   3.597064646615513*^9, 3.5970646494055166`*^9}, {3.597064759801672*^9, 
   3.597064766142681*^9}, {3.59706482219576*^9, 3.597064823090761*^9}, {
   3.597064869982827*^9, 3.597064874133833*^9}, {3.5970649156538916`*^9, 
   3.5970649483739376`*^9}, {3.597065580081827*^9, 3.597065599094854*^9}, {
   3.5970656770169635`*^9, 3.597065683446973*^9}, {3.5970659530913525`*^9, 
   3.5970660514304905`*^9}, 3.5970661412536173`*^9, {3.5970728197866783`*^9, 
   3.5970728511767225`*^9}, {3.597072895392785*^9, 3.597072938363846*^9}, {
   3.597072975003897*^9, 3.5970729880159154`*^9}, {3.597073064163023*^9, 
   3.5970730766050406`*^9}, {3.597073183850191*^9, 3.5970732700033126`*^9}, {
   3.597073330593398*^9, 3.5970733337134027`*^9}, {3.597073382865472*^9, 
   3.597073431927541*^9}, {3.597073504892643*^9, 3.5970735329166827`*^9}, {
   3.597073611893794*^9, 3.5970736322008224`*^9}, {3.5970736702418756`*^9, 
   3.597073686249899*^9}, {3.5970747038845744`*^9, 3.5970747324392076`*^9}, {
   3.597074781979041*^9, 3.5970748374072113`*^9}, {3.597074915285666*^9, 
   3.5970749299225035`*^9}, {3.597074962832385*^9, 3.597074974957079*^9}, {
   3.5970750139063067`*^9, 3.5970750140763164`*^9}, {3.597075285977868*^9, 
   3.597075350296547*^9}, {3.59707538846073*^9, 3.5970754092269173`*^9}, {
   3.59707544108274*^9, 3.5970754537244625`*^9}, {3.5970755188001847`*^9, 
   3.5970755213173285`*^9}, {3.5970755725892615`*^9, 3.597075607935283*^9}, {
   3.597075822161536*^9, 3.5970758340022135`*^9}, {3.59707586506299*^9, 
   3.5970758716563673`*^9}, {3.5970759082574606`*^9, 
   3.5970759476667147`*^9}, {3.5970761260799193`*^9, 3.597076217952174*^9}, {
   3.5970762560333524`*^9, 3.5970763477766*^9}, {3.5970772718409147`*^9, 
   3.597077283365574*^9}, {3.5970773487873154`*^9, 3.5970774066636257`*^9}, {
   3.5970774814729047`*^9, 3.5970775858468747`*^9}, {3.5970776573149624`*^9, 
   3.597077668375595*^9}, {3.5970777010024614`*^9, 3.5970777409337454`*^9}, {
   3.597077827355688*^9, 3.597077844242654*^9}, {3.5970779317566595`*^9, 
   3.597078003306752*^9}, 3.5970780660333395`*^9, {3.597079085970677*^9, 
   3.597079144213008*^9}, {3.597079409537184*^9, 3.597079430765398*^9}, {
   3.597080101445759*^9, 3.5970801335885973`*^9}, {3.5970802055567136`*^9, 
   3.5970802419917974`*^9}, {3.597080484798685*^9, 3.597080602771433*^9}, {
   3.5970806508411827`*^9, 3.597080710035568*^9}, 3.5970811738490963`*^9, 
   3.597081283999397*^9, {3.5970813749435987`*^9, 3.597081389519432*^9}, 
   3.5970814593424263`*^9, 3.5970815103713446`*^9, {3.597081808138376*^9, 
   3.597081862913509*^9}, {3.597082021880601*^9, 3.5970820378635154`*^9}, {
   3.597082491888484*^9, 3.597082492785536*^9}, {3.5970825347359347`*^9, 
   3.5970825395252085`*^9}, {3.5970825985945873`*^9, 3.597082617017641*^9}, {
   3.597108589807944*^9, 3.5971086908430862`*^9}, 3.5971087631031876`*^9, {
   3.597108806479249*^9, 3.5971088373882923`*^9}, {3.59710892097441*^9, 
   3.59710892811942*^9}, {3.5971089590544634`*^9, 3.5971089711604805`*^9}, {
   3.5971090044135275`*^9, 3.597109079728633*^9}, {3.5971091756417685`*^9, 
   3.597109230754846*^9}, {3.597109344796006*^9, 3.597109345186007*^9}, {
   3.59710941862611*^9, 3.5971094196511116`*^9}, {3.5971095037772303`*^9, 
   3.5971095263902617`*^9}, 3.5971096893854914`*^9, {3.597109775926613*^9, 
   3.597109818431673*^9}, {3.5971098532307215`*^9, 3.5971098729337497`*^9}, {
   3.597134708651979*^9, 3.5971348023631115`*^9}, {3.5971348578931894`*^9, 
   3.5971348624431963`*^9}, {3.5971351444965935`*^9, 
   3.5971351971656675`*^9}, {3.5971352368657236`*^9, 
   3.5971352377007246`*^9}, {3.597135310485827*^9, 3.5971353143068323`*^9}, 
   3.5971353452018757`*^9, {3.5971353925699425`*^9, 3.597135491351082*^9}, {
   3.597135645179299*^9, 3.5971356832693524`*^9}, {3.5971358039345226`*^9, 
   3.5971358046295233`*^9}, {3.59713591578668*^9, 3.5971359160016804`*^9}, 
   3.5971360117668157`*^9, {3.5971360720399003`*^9, 3.5971360777909083`*^9}, {
   3.597136152957014*^9, 3.5971361594090233`*^9}, {3.5971362291491213`*^9, 
   3.597136251992154*^9}, {3.5971365523455772`*^9, 3.5971365530205784`*^9}, {
   3.5971366162266674`*^9, 3.597136704619792*^9}, {3.5971367718708863`*^9, 
   3.5971367786018963`*^9}, {3.5971368088709383`*^9, 
   3.5971368298489685`*^9}, {3.597136865319018*^9, 3.5971368875680494`*^9}, {
   3.597137181181463*^9, 3.597137182756465*^9}, {3.597137223923523*^9, 
   3.5971372247785244`*^9}, {3.597137269409587*^9, 3.597137301854633*^9}, 
   3.5971373716147313`*^9, {3.597137404879778*^9, 3.597137467184866*^9}, {
   3.5971375138609314`*^9, 3.597137528483952*^9}, 3.597137600741054*^9, {
   3.5971376646361437`*^9, 3.597137691834182*^9}, {3.597137804629341*^9, 
   3.597137806714344*^9}, {3.597137854941412*^9, 3.597137890065461*^9}, {
   3.597137947350542*^9, 3.5971379647885666`*^9}, 3.597141801303602*^9, {
   3.5971418416386595`*^9, 3.597141866327694*^9}, {3.59714195610682*^9, 
   3.597142117194048*^9}, {3.5971421849351435`*^9, 3.597142252405239*^9}, {
   3.597142314214326*^9, 3.5971423209403353`*^9}, {3.5971432787691402`*^9, 
   3.5971433180401955`*^9}, 3.597143441354369*^9, {3.5971436587016754`*^9, 
   3.5971436936467247`*^9}, {3.5971437378237867`*^9, 
   3.5971437528508077`*^9}, {3.59714381141889*^9, 3.597143923105047*^9}, {
   3.5971439704621143`*^9, 3.5971439968861513`*^9}, {3.597144111023312*^9, 
   3.597144111413313*^9}, 3.5971442002714376`*^9, {3.5971442844805565`*^9, 
   3.5971443014875803`*^9}, {3.5971443454336424`*^9, 
   3.5971443918357086`*^9}, {3.5971444636678095`*^9, 3.597144469538818*^9}, {
   3.59714452066289*^9, 3.59714456325395*^9}, {3.5971446270080395`*^9, 
   3.5971446313890457`*^9}, {3.597144679211113*^9, 3.5971446802461147`*^9}, {
   3.5971447517722154`*^9, 3.5971447851682625`*^9}, {3.597144980937538*^9, 
   3.597145161581793*^9}, 3.597145237286899*^9, {3.5971454121231456`*^9, 
   3.5971454143381486`*^9}, {3.597145541822328*^9, 3.5971455498933396`*^9}, 
   3.59714569941455*^9, {3.5971460704882245`*^9, 3.5971460789242363`*^9}, {
   3.597146117964291*^9, 3.5971461420323253`*^9}, {3.597146183388383*^9, 
   3.5971461987904053`*^9}, {3.5971462821365223`*^9, 
   3.5971463592256327`*^9}, {3.5971464027276936`*^9, 
   3.5971464360217404`*^9}, {3.5971472568908963`*^9, 
   3.5971473530600324`*^9}, {3.5971474989112377`*^9, 3.597147511148255*^9}, {
   3.5971475527993135`*^9, 3.5971475562703185`*^9}, {3.597147629291421*^9, 
   3.597147659211464*^9}, {3.5971476989665194`*^9, 3.5971477026775246`*^9}, {
   3.597147743409582*^9, 3.5971477711586213`*^9}, {3.597147801328664*^9, 
   3.5971478027986655`*^9}, {3.59714791975183*^9, 3.5971479203918314`*^9}, 
   3.597147963932893*^9, {3.597148055672022*^9, 3.597148083657061*^9}, {
   3.5971481732291875`*^9, 3.597148181495199*^9}, {3.5971482477352924`*^9, 
   3.5971482515052977`*^9}, {3.5971483315464106`*^9, 3.597148335082415*^9}, {
   3.5971485092986603`*^9, 3.5971485122386646`*^9}, {3.5971485870897703`*^9, 
   3.5971486273898273`*^9}, {3.5971486603988733`*^9, 3.597148681415903*^9}, {
   3.5971487132149477`*^9, 3.597148742189989*^9}, {3.597148835616121*^9, 
   3.597148882488187*^9}, {3.5971490185003786`*^9, 3.597149018790379*^9}, {
   3.5971491854026146`*^9, 3.5971492591437182`*^9}, 3.5971492990107746`*^9, {
   3.5971493841088943`*^9, 3.597149467587012*^9}, {3.597149592741188*^9, 
   3.597149602777202*^9}, {3.597149775884446*^9, 3.5971497783044496`*^9}, {
   3.597149833983528*^9, 3.597149887845604*^9}, {3.5971499571807013`*^9, 
   3.5971499971317577`*^9}, 3.597150110633918*^9, {3.5971502201250715`*^9, 
   3.5971502280460825`*^9}, {3.59715040352633*^9, 3.597150432771371*^9}, {
   3.5971505074424763`*^9, 3.5971505553085437`*^9}, {3.5971506561536856`*^9, 
   3.5971506605046916`*^9}, {3.597150778726858*^9, 3.59715078701287*^9}, {
   3.5971512191644783`*^9, 3.5971512668915453`*^9}, {3.597151311044608*^9, 
   3.597151357701674*^9}, {3.597151393937725*^9, 3.5971513949787264`*^9}, {
   3.5971514832858505`*^9, 3.5971514864208555`*^9}, {3.5971516681601114`*^9, 
   3.597151669940114*^9}, {3.597151701730159*^9, 3.5971517603332415`*^9}, {
   3.5971517906022835`*^9, 3.597151802815301*^9}, {3.597151843657358*^9, 
   3.5971518444533596`*^9}, {3.5971518916454263`*^9, 
   3.5971518931454287`*^9}, {3.5971519641265283`*^9, 3.597151964871529*^9}, {
   3.5971520167306023`*^9, 3.597152182454836*^9}, {3.59715221374388*^9, 
   3.5971522192148876`*^9}, {3.5971522503989315`*^9, 3.5971524026171455`*^9}, 
   3.597152446613208*^9, {3.5971524959952774`*^9, 3.59715253357133*^9}, {
   3.59715259728542*^9, 3.597152601850426*^9}, {3.59715266094051*^9, 
   3.5971527165235877`*^9}, {3.5971527743636694`*^9, 3.59715277487367*^9}, {
   3.597152808094717*^9, 3.5971528092847185`*^9}, {3.5971528441147676`*^9, 
   3.597152875914812*^9}, {3.597152925292882*^9, 3.5971529267928843`*^9}, {
   3.5971534362836018`*^9, 3.597153498008689*^9}, {3.59715354820076*^9, 
   3.5971535871938148`*^9}, {3.5971536304408755`*^9, 3.597153632575879*^9}, {
   3.5971536642609234`*^9, 3.5971536977549706`*^9}, {3.597153731755018*^9, 
   3.5971537324250193`*^9}, {3.597167558250129*^9, 3.5971676052701955`*^9}, {
   3.5971676631032767`*^9, 3.597167687382311*^9}, {3.597179565697857*^9, 
   3.597179566537858*^9}, {3.597179854018263*^9, 3.59717987331529*^9}, {
   3.59717991594135*^9, 3.5971799177563524`*^9}, {3.597191395426279*^9, 
   3.5971914154893074`*^9}, 3.5971915054854345`*^9, {3.597192263495501*^9, 
   3.5971922817335267`*^9}, {3.597192317278577*^9, 3.59719231970358*^9}, {
   3.59719248306481*^9, 3.597192483949811*^9}, {3.5971929105964117`*^9, 
   3.597192917937422*^9}, {3.5971929794255085`*^9, 3.597192982025512*^9}, {
   3.5971931024916816`*^9, 3.597193138902733*^9}, 3.59719327170992*^9, {
   3.5971933247919946`*^9, 3.5971933538210354`*^9}, {3.597193491458229*^9, 
   3.597193529778283*^9}, {3.597193622255413*^9, 3.5971936226604137`*^9}, {
   3.5971948460641537`*^9, 3.5971948745171933`*^9}, {3.5971949760253363`*^9, 
   3.597194996999366*^9}, {3.5971950766784782`*^9, 3.5971951158085327`*^9}, {
   3.597195243679713*^9, 3.5971952873717747`*^9}, 3.5971953759479*^9, {
   3.5971954354859834`*^9, 3.5971954584490156`*^9}, 3.5971956952913494`*^9, {
   3.597195765699448*^9, 3.5971957844074745`*^9}, {3.5971959327426834`*^9, 
   3.597195938523691*^9}, {3.597196028659818*^9, 3.59719604415184*^9}, {
   3.5971962093030725`*^9, 3.597196213344078*^9}, {3.5971962435811205`*^9, 
   3.5971962661741524`*^9}, {3.5972257714423075`*^9, 3.597225777303316*^9}, {
   3.5972258073873587`*^9, 3.5972258394514036`*^9}, {3.5972259232995214`*^9, 
   3.5972259760425963`*^9}, {3.5972261745238757`*^9, 3.597226175419877*^9}, 
   3.597226302458056*^9, {3.597226339424108*^9, 3.597226341524111*^9}, {
   3.5972264920433226`*^9, 3.5972264990543327`*^9}, {3.597226634148523*^9, 
   3.5972266359535255`*^9}, 3.5972267576806965`*^9, {3.597226830674799*^9, 
   3.5972268398808126`*^9}, {3.5972268761368637`*^9, 3.597226876446864*^9}, 
   3.5972269175429215`*^9, {3.5972271039331837`*^9, 3.597227253944395*^9}, {
   3.597227307452471*^9, 3.597227313458479*^9}, {3.597227384592579*^9, 
   3.597227395674595*^9}, {3.5972275419938006`*^9, 3.597227564186832*^9}, {
   3.597227639117937*^9, 3.597227695710017*^9}, {3.5972277505980945`*^9, 
   3.5972277885681477`*^9}, {3.5972278439852257`*^9, 3.597227902343308*^9}, 
   3.5972279788844156`*^9, {3.5972280570005255`*^9, 3.597228084258564*^9}, {
   3.5972281416116447`*^9, 3.597228224837762*^9}, 3.597228393200999*^9, {
   3.597228430459051*^9, 3.597228431249052*^9}, {3.597228530968193*^9, 
   3.597228565112241*^9}, {3.5972286571243706`*^9, 3.5972286803424034`*^9}, {
   3.597228722244462*^9, 3.597228741111489*^9}, {3.5972288644026623`*^9, 
   3.5972288995877113`*^9}, {3.597228954829789*^9, 3.597228967455807*^9}, {
   3.5972290567129326`*^9, 3.5972290670989475`*^9}, {3.597229215961157*^9, 
   3.5972292447851973`*^9}, {3.597229354734352*^9, 3.5972293710073752`*^9}, {
   3.59722955899864*^9, 3.597229571780658*^9}, {3.5972296602077827`*^9, 
   3.5972296980178356`*^9}, {3.597229784974958*^9, 3.5972298364370303`*^9}, {
   3.597229938961175*^9, 3.5972299506571913`*^9}, {3.597229999029259*^9, 
   3.597230004995268*^9}, {3.5972300385853148`*^9, 3.597230194966535*^9}, {
   3.597230232501588*^9, 3.597230234596591*^9}, {3.597230281533657*^9, 
   3.597230342071742*^9}, {3.5972303748267884`*^9, 3.5972303801217957`*^9}, {
   3.597230413651843*^9, 3.5972304192078505`*^9}, {3.597230530322007*^9, 
   3.5972305519100375`*^9}, 3.5972575364645014`*^9, {3.597257590087577*^9, 
   3.5972576533056655`*^9}, {3.5972576898157167`*^9, 3.597257700211732*^9}, {
   3.597257753019806*^9, 3.59725775581981*^9}, {3.5972578033618765`*^9, 
   3.597257866724966*^9}, {3.5972579045550194`*^9, 3.597258006403163*^9}, {
   3.597258041453212*^9, 3.5972580455582175`*^9}, {3.5972580837232714`*^9, 
   3.5972581228543262`*^9}, {3.5972581773024035`*^9, 
   3.5972581801574073`*^9}, {3.5972582113314514`*^9, 3.597258337098628*^9}, {
   3.597275194134043*^9, 3.5972753035021977`*^9}, {3.597275502843479*^9, 
   3.5972755397735305`*^9}, 3.5972755951356087`*^9, {3.5972756306156583`*^9, 
   3.597275643181676*^9}, {3.597275721772787*^9, 3.597275731898801*^9}, {
   3.597276238416514*^9, 3.5972762388365145`*^9}, {3.5972763103006153`*^9, 
   3.5972763155116224`*^9}, {3.5972763634576907`*^9, 
   3.5972763716197023`*^9}, {3.5972764194367695`*^9, 3.597276475984849*^9}, {
   3.5972765074398937`*^9, 3.5972765272279215`*^9}, {3.597276588086007*^9, 
   3.597276588256007*^9}, {3.5972771778808374`*^9, 3.5972771789358387`*^9}, {
   3.597277308760022*^9, 3.5972773096200233`*^9}, {3.597277568195387*^9, 
   3.5972775854374113`*^9}, {3.5972778728568163`*^9, 3.5972778967248497`*^9}, 
   3.5972781486022043`*^9, {3.5972783228374496`*^9, 3.597278327973457*^9}, {
   3.5972784669666524`*^9, 3.597278471006658*^9}, {3.597278789757107*^9, 
   3.59727879883412*^9}, {3.597278859527205*^9, 3.5972788613532076`*^9}, {
   3.597278915466284*^9, 3.597278916196285*^9}, {3.5972790406774597`*^9, 
   3.597279066836497*^9}, {3.597279312031842*^9, 3.597279312991843*^9}, {
   3.5972793542179017`*^9, 3.5972793625389132`*^9}, {3.5972794679530616`*^9, 
   3.5972794683530617`*^9}, {3.597279624069281*^9, 3.597279679107359*^9}, {
   3.5972797214034185`*^9, 3.5972797256784244`*^9}, {3.597279899467669*^9, 
   3.5972799213657*^9}, {3.597279977118778*^9, 3.597280122574983*^9}, {
   3.5972803176932583`*^9, 3.597280318158259*^9}, {3.59728056728461*^9, 
   3.5972805677846103`*^9}, {3.5973034924824286`*^9, 
   3.5973035092894516`*^9}, {3.5973035393984942`*^9, 
   3.5973036531436543`*^9}, {3.5973036965507154`*^9, 3.597303699125719*^9}, 
   3.5973037797908325`*^9, {3.5973038573059416`*^9, 3.5973038576709423`*^9}, {
   3.5973039280600414`*^9, 3.5973040240081763`*^9}, {3.5973041524393573`*^9, 
   3.5973041678163786`*^9}, {3.597304284553543*^9, 3.5973043322906103`*^9}, {
   3.5973043926106954`*^9, 3.5973045325438924`*^9}, {3.5973045836979647`*^9, 
   3.5973045950959806`*^9}, {3.5973046556680665`*^9, 3.597304656333068*^9}, {
   3.5973048216003003`*^9, 3.5973048442333317`*^9}, {3.5973049355054607`*^9, 
   3.597304961333497*^9}, {3.597305069556649*^9, 3.5973051077077026`*^9}, {
   3.5973051822318077`*^9, 3.597305229318874*^9}, {3.5973207510494957`*^9, 
   3.597320830270607*^9}, {3.597320861940652*^9, 3.5973209875778284`*^9}, {
   3.5973210526979203`*^9, 3.5973210928539767`*^9}, {3.5973211230540195`*^9, 
   3.5973211316640315`*^9}, {3.5973213381953225`*^9, 3.597321348016336*^9}, {
   3.597321393973401*^9, 3.5973214007994103`*^9}, {3.5973214747475147`*^9, 
   3.5973214852535295`*^9}, {3.5973216206737204`*^9, 3.597321675831798*^9}, {
   3.597321722427863*^9, 3.597321723344865*^9}, {3.5973218280660124`*^9, 
   3.597321828526013*^9}, {3.597321927201152*^9, 3.5973219293211546`*^9}, {
   3.5973221104064097`*^9, 3.5973221313144393`*^9}, {3.5973222988196754`*^9, 
   3.5973223042006826`*^9}, {3.597322380727791*^9, 3.597322453277893*^9}, {
   3.5973225284009986`*^9, 3.5973225334020057`*^9}, {3.5973227553353186`*^9, 
   3.597322788674366*^9}, {3.5973228736414857`*^9, 3.5973229141515427`*^9}, {
   3.5973230906777916`*^9, 3.5973230928027945`*^9}, {3.597323141375863*^9, 
   3.597323164034896*^9}, 3.5973232178019714`*^9, 3.5973378226945615`*^9, {
   3.5973378738576336`*^9, 3.597337876212637*^9}, {3.5973379078416815`*^9, 
   3.597337908231682*^9}, {3.5973379408467274`*^9, 3.5973379527987447`*^9}, {
   3.5973380416258698`*^9, 3.597338051622884*^9}, {3.597338163300041*^9, 
   3.5973381956190863`*^9}, {3.597338239220148*^9, 3.597338258143174*^9}, {
   3.5973384109843893`*^9, 3.5973384288274145`*^9}, {3.5973385562555943`*^9, 
   3.5973387348668456`*^9}, {3.5973388933300686`*^9, 3.597338893690069*^9}, {
   3.5973634959744015`*^9, 3.5973635442064695`*^9}, 3.5973668673035307`*^9, {
   3.597367588538546*^9, 3.5973676387656164`*^9}, {3.5973677502207737`*^9, 
   3.5973677975978403`*^9}, {3.597367863791933*^9, 3.597367934727033*^9}, {
   3.5973680167231483`*^9, 3.597368144946329*^9}, {3.597368332172593*^9, 
   3.5973683762636547`*^9}, {3.5974295594050426`*^9, 3.597429559585043*^9}, {
   3.597429747146307*^9, 3.5974298133654003`*^9}, 3.597430212825963*^9, {
   3.597430432707281*^9, 3.597430434153283*^9}, {3.597430596207512*^9, 
   3.5974306501645875`*^9}, {3.597430683309634*^9, 3.5974307885347824`*^9}, {
   3.597431062452168*^9, 3.5974310636521697`*^9}, {3.5974311911743493`*^9, 
   3.5974312354804115`*^9}, {3.5974312779164715`*^9, 3.597431286942484*^9}, {
   3.5974313529215765`*^9, 3.5974313793806143`*^9}, {3.5974314197716713`*^9, 
   3.5974315243358183`*^9}, {3.5974315636358733`*^9, 3.597431617217949*^9}, {
   3.597431890424333*^9, 3.5974318977253437`*^9}, {3.597431933951395*^9, 
   3.5974319417674055`*^9}, {3.5974320184135137`*^9, 
   3.5974320250895233`*^9}, {3.597432060804573*^9, 3.597432148531697*^9}, {
   3.5974321812357426`*^9, 3.597432211425785*^9}, {3.597432242364829*^9, 
   3.5974322426048293`*^9}, {3.597432293971902*^9, 3.5974323010779114`*^9}, 
   3.597432410828066*^9, {3.5974324503631215`*^9, 3.5974324507931223`*^9}, {
   3.597432578621302*^9, 3.597432579857304*^9}, {3.5974326207233615`*^9, 
   3.5974326900774593`*^9}, {3.5974327258085093`*^9, 
   3.5974327936176047`*^9}, {3.597432827757653*^9, 3.597432855601692*^9}, {
   3.597432905123762*^9, 3.5974329055687623`*^9}, {3.597432951729828*^9, 
   3.5974329566808343`*^9}, {3.597433134566085*^9, 3.597433153128111*^9}, {
   3.5974331871131587`*^9, 3.597433211421193*^9}, 3.5974332500862474`*^9, {
   3.597434014156323*^9, 3.597434069874401*^9}, {3.5974378442409315`*^9, 
   3.5974379551610875`*^9}, {3.5974381910604196`*^9, 
   3.5974382444124947`*^9}, {3.5974383443526354`*^9, 3.597438348443641*^9}, {
   3.597438393889705*^9, 3.5974383979847107`*^9}, {3.597438434569762*^9, 
   3.597438435775764*^9}, {3.5974389915345464`*^9, 3.597439017262583*^9}, {
   3.597439263441929*^9, 3.5974392686329365`*^9}, {3.597439332317026*^9, 
   3.597439392716111*^9}, {3.5974395923843927`*^9, 3.597439617367428*^9}, {
   3.5974397097325573`*^9, 3.5974397277945833`*^9}, {3.5974397641546345`*^9, 
   3.5974398092116976`*^9}, 3.5974398547377634`*^9, {3.5974400006269684`*^9, 
   3.5974400271150055`*^9}, 3.597440109647122*^9, {3.597440161629195*^9, 
   3.5974402066752586`*^9}, 3.5974403252114253`*^9, {3.5974403707194896`*^9, 
   3.5974403770204983`*^9}, 3.597440431632575*^9, {3.597440462036618*^9, 
   3.5974404855596514`*^9}, 3.597440569441769*^9, 3.597440617513837*^9, {
   3.597449177535185*^9, 3.5974492226952486`*^9}, {3.5974492810143304`*^9, 
   3.5974493001563573`*^9}, 3.597449365031449*^9, {3.597449396434493*^9, 
   3.597449399450497*^9}, {3.5974494349565473`*^9, 3.597449439346553*^9}, {
   3.5974494804676113`*^9, 3.5974495025666423`*^9}, {3.5974495484077067`*^9, 
   3.597449548567707*^9}, {3.597449588293763*^9, 3.597449603220784*^9}, {
   3.5974496548288565`*^9, 3.5974497546729975`*^9}, {3.597449825298097*^9, 
   3.5974498844061804`*^9}, {3.5974499190912294`*^9, 
   3.5974499703433013`*^9}, {3.5974500076433535`*^9, 3.597450037137395*^9}, {
   3.5974501002014837`*^9, 3.597450173283587*^9}, {3.5974503827108817`*^9, 
   3.5974503911118937`*^9}, {3.5974505434081078`*^9, 
   3.5974505872141695`*^9}, {3.597450631635232*^9, 3.5974506594542713`*^9}, {
   3.597450689729314*^9, 3.5974507528094025`*^9}, {3.597451007540762*^9, 
   3.597451013121769*^9}, {3.5974512038560467`*^9, 3.5974512414261*^9}, {
   3.597451805657894*^9, 3.5974518101089*^9}, {3.597451844768949*^9, 
   3.5974518471489525`*^9}, {3.597451896316022*^9, 3.5974519583891087`*^9}, {
   3.59745210833932*^9, 3.597452120230337*^9}, {3.597452163217397*^9, 
   3.597452168052404*^9}, {3.597452204467455*^9, 3.597452210183463*^9}, {
   3.597452268010545*^9, 3.5974522691705465`*^9}, {3.5974523133516083`*^9, 
   3.597452314777611*^9}, {3.5974523923127193`*^9, 3.597452396517726*^9}, {
   3.5974960363304396`*^9, 3.597496041985553*^9}, {3.5974960733551807`*^9, 
   3.5974960750562143`*^9}, {3.5974962258652325`*^9, 3.597496251934754*^9}, {
   3.5974975699211597`*^9, 3.5974975958541603`*^9}, {3.59749772269116*^9, 
   3.59749773634216*^9}, 3.59749779342916*^9, {3.5974978403605337`*^9, 
   3.5974978416855607`*^9}, {3.5974979588629055`*^9, 3.5974979644490175`*^9}, 
   3.5974980490307093`*^9, {3.5974984510845423`*^9, 3.597498497627681*^9}, {
   3.5974988892713504`*^9, 3.59749890258335*^9}, 3.5974989551903505`*^9, {
   3.59749903251935*^9, 3.5974990365203505`*^9}, {3.5974990705203505`*^9, 
   3.5974990753813505`*^9}, {3.5974991239223504`*^9, 
   3.5974991246723504`*^9}, {3.59749916914235*^9, 3.5974991806643505`*^9}, {
   3.59749924176735*^9, 3.5974993034334016`*^9}, {3.5974993370964413`*^9, 
   3.5974993413229485`*^9}, {3.597499419012271*^9, 3.597499436406358*^9}, {
   3.5974995441292844`*^9, 3.597499593959809*^9}, {3.5974996462339454`*^9, 
   3.5974996629219465`*^9}, {3.5974997521182985`*^9, 3.597499762839942*^9}, {
   3.5974997969619894`*^9, 3.5974998365943675`*^9}, {3.59749990608681*^9, 
   3.5974999122430563`*^9}, {3.5974999800287685`*^9, 
   3.5974999910962114`*^9}, {3.5975000689283247`*^9, 3.597500077529669*^9}, {
   3.597500360908266*^9, 3.5975004076713963`*^9}, {3.597500459145337*^9, 
   3.5975005307404737`*^9}, {3.597500564993104*^9, 3.597500578224575*^9}, {
   3.5975007747735453`*^9, 3.597500777428545*^9}, {3.597500850663545*^9, 
   3.597500877567545*^9}, {3.597500988426545*^9, 3.597501009854545*^9}, 
   3.597501080777545*^9, {3.597501169468545*^9, 3.5975011797845616`*^9}, {
   3.597501291100789*^9, 3.5975013420883207`*^9}, {3.5975013762333207`*^9, 
   3.597501382698321*^9}, {3.5975014478973207`*^9, 3.597501478070321*^9}, {
   3.597501538728321*^9, 3.597501539593321*^9}, {3.5975017177393208`*^9, 
   3.597501718214321*^9}, {3.597501980164571*^9, 3.5975019868357043`*^9}, {
   3.597502037717723*^9, 3.597502038292734*^9}, {3.597502086680702*^9, 
   3.5975021069191074`*^9}, {3.5975021439288483`*^9, 3.597502172246415*^9}, {
   3.5975022306215835`*^9, 3.597502233912649*^9}, {3.5975022724244204`*^9, 
   3.5975023264095*^9}, {3.597502389408506*^9, 3.5975023901135626`*^9}, {
   3.597502500551397*^9, 3.5975025006614056`*^9}, {3.5975025477211704`*^9, 
   3.597502611693288*^9}, {3.5975026583717675`*^9, 3.5975026684981728`*^9}, {
   3.5975027746204185`*^9, 3.597502814762024*^9}, {3.5975028458672686`*^9, 
   3.597502846282285*^9}, {3.5975029009114704`*^9, 3.5975029183811693`*^9}, 
   3.5975029694493647`*^9, {3.5975030186363487`*^9, 3.59750305269703*^9}, {
   3.5975031312476015`*^9, 3.59750321756833*^9}, {3.5975068922799244`*^9, 
   3.597506895490457*^9}, {3.5975069283475046`*^9, 3.5975069573411317`*^9}, {
   3.5975071457792416`*^9, 3.597507146812482*^9}, {3.597507193718193*^9, 
   3.597507194677617*^9}, {3.597507266302616*^9, 3.597507266887265*^9}, {
   3.5975073468952317`*^9, 3.5975073472999887`*^9}, {3.5975073822290187`*^9, 
   3.5975073840729117`*^9}, {3.5975074336171675`*^9, 3.597507451198612*^9}, {
   3.5975074992006187`*^9, 3.5975075010352516`*^9}, {3.5975075888446865`*^9, 
   3.597507596569141*^9}, {3.5975076440826364`*^9, 3.5975076451174297`*^9}, {
   3.597507759031642*^9, 3.597507761111226*^9}, {3.597507832465805*^9, 
   3.5975078627549877`*^9}, {3.5975079373165693`*^9, 
   3.5975079385966463`*^9}, {3.5975079799001245`*^9, 3.597507996338111*^9}, {
   3.597508045637069*^9, 3.5975080484222364`*^9}, {3.597508150302349*^9, 
   3.5975081532625265`*^9}, 3.597508260422015*^9, {3.597508427763364*^9, 
   3.597508482496459*^9}, {3.597508532878467*^9, 3.5975085337084837`*^9}, {
   3.5975086397036047`*^9, 3.597508707379959*^9}, {3.5975087525308623`*^9, 
   3.597508762803068*^9}, {3.5975088448707104`*^9, 3.597508853041874*^9}, {
   3.597508924152233*^9, 3.5975089294969125`*^9}, {3.597508964219829*^9, 
   3.5975089794109173`*^9}, 3.5975091753641615`*^9, {3.5975093300810328`*^9, 
   3.597509330666033*^9}, {3.597509456834033*^9, 3.5975094705420327`*^9}, {
   3.5975095191680326`*^9, 3.5975095345500326`*^9}, {3.597509722158033*^9, 
   3.597509723124033*^9}, {3.5975097588940325`*^9, 3.597509761469033*^9}, {
   3.5975100626550713`*^9, 3.5975100629450774`*^9}, {3.5975101514578485`*^9, 
   3.597510171490249*^9}, {3.5975103860685434`*^9, 3.597510447251767*^9}, {
   3.597510507775978*^9, 3.5975105193782105`*^9}, {3.5975105522578683`*^9, 
   3.597510578351391*^9}, {3.5975106157321386`*^9, 3.5975106391656075`*^9}, {
   3.5975106925986767`*^9, 3.597510795518736*^9}, {3.5975108438957043`*^9, 
   3.597510861398054*^9}, {3.597510936264552*^9, 3.597510940724642*^9}, {
   3.597510998008788*^9, 3.5975110017348623`*^9}, {3.597573249371311*^9, 
   3.5975732509293137`*^9}, {3.5975732913483763`*^9, 3.597573328389433*^9}, {
   3.597573378464511*^9, 3.5975733790855117`*^9}, {3.59757354668777*^9, 
   3.5975735478777714`*^9}, {3.5975735920828404`*^9, 3.597573627217894*^9}, {
   3.5975737338570585`*^9, 3.5975737477460794`*^9}, {3.59757399530846*^9, 
   3.5975740027464714`*^9}, {3.597574087432602*^9, 3.5975740881626034`*^9}, {
   3.597574133150672*^9, 3.5975741335906725`*^9}, {3.5975742622738705`*^9, 
   3.5975742903809147`*^9}, {3.5975743281419725`*^9, 3.59757433298498*^9}, {
   3.5975744928602266`*^9, 3.5975744933502274`*^9}, {3.5975745404142995`*^9, 
   3.5975745427373037`*^9}, {3.5975745757663546`*^9, 3.597574576278361*^9}, {
   3.597574778466672*^9, 3.597574780306675*^9}, {3.5975750382690735`*^9, 
   3.5975750766061316`*^9}, {3.5975752955624685`*^9, 
   3.5975753341045275`*^9}, {3.5975753798125973`*^9, 3.597575380487599*^9}, {
   3.5975754192446566`*^9, 3.59757542106566*^9}, {3.597575497743778*^9, 
   3.5975754984187794`*^9}, {3.597575565210882*^9, 3.5975755665788846`*^9}, {
   3.5975756975040855`*^9, 3.597575707160101*^9}, {3.597575912607417*^9, 
   3.597575920455429*^9}, {3.5975760771686707`*^9, 3.597576077912672*^9}, {
   3.5975762362149153`*^9, 3.5975762369299164`*^9}, {3.5975763127000356`*^9, 
   3.59757631506804*^9}, {3.597578590358557*^9, 3.597578669082676*^9}, {
   3.59757872327376*^9, 3.5975787567508125`*^9}, {3.5975788245499153`*^9, 
   3.5975788279729204`*^9}, {3.5975788586409674`*^9, 
   3.5975789091070457`*^9}, {3.5975789882011676`*^9, 
   3.5975790109372025`*^9}, {3.5975790474372597`*^9, 
   3.5975790494672623`*^9}, {3.597579081243311*^9, 3.5975790820203123`*^9}, {
   3.597667083374538*^9, 3.5976671758216677`*^9}, {3.597667211882719*^9, 
   3.59766721237272*^9}, {3.5976673451349063`*^9, 3.597667357941924*^9}, {
   3.597667473411087*^9, 3.5976674752970896`*^9}, {3.597667513757144*^9, 
   3.5976675158971467`*^9}, {3.5976676301033077`*^9, 3.597667630533308*^9}, {
   3.597667668508362*^9, 3.597667672299367*^9}, {3.5976677426990194`*^9, 
   3.5976677827840757`*^9}, {3.5976679053942485`*^9, 
   3.5976679060542493`*^9}, {3.5976683315378504`*^9, 
   3.5976683710639057`*^9}, {3.597668413973966*^9, 3.5976685484621553`*^9}, {
   3.597668671123328*^9, 3.597668710933384*^9}, {3.5976687672104635`*^9, 
   3.5976687927494993`*^9}, {3.5976688645386004`*^9, 3.597668877830619*^9}, {
   3.5976690396868467`*^9, 3.5976690552688684`*^9}, {3.597669152807006*^9, 
   3.5976692021330757`*^9}, {3.5976692445801353`*^9, 3.597669303187219*^9}, {
   3.5976693864783363`*^9, 3.597669391929344*^9}, {3.5976694556224337`*^9, 
   3.5976694636534452`*^9}, {3.597669515045518*^9, 3.5976695213615265`*^9}, {
   3.597669702556782*^9, 3.5976697034317827`*^9}, {3.597669734781827*^9, 
   3.5976698101519327`*^9}, {3.5976701100073547`*^9, 3.597670122559373*^9}, {
   3.597670296472617*^9, 3.59767029821262*^9}, {3.5976706121510615`*^9, 
   3.5976706230920773`*^9}, {3.5976706833591623`*^9, 3.597670714868206*^9}, {
   3.597670828988367*^9, 3.5976709209404964`*^9}, {3.59767100859262*^9, 
   3.5976710326666536`*^9}, {3.597671075171713*^9, 3.5976711036707535`*^9}, {
   3.5976712284789295`*^9, 3.59767122906393*^9}, {3.5976712629179773`*^9, 
   3.5976712635789785`*^9}, {3.597671504609318*^9, 3.5976715060003195`*^9}, {
   3.597676969407133*^9, 3.597676974874961*^9}, {3.5976770126430473`*^9, 
   3.597677201211213*^9}, {3.59767729269176*^9, 3.5976774208976994`*^9}, {
   3.597677465220726*^9, 3.597677472063861*^9}, {3.5976775844046187`*^9, 
   3.597677659692116*^9}, {3.5976778524268074`*^9, 3.5976778596260967`*^9}, {
   3.5976788185760016`*^9, 3.5976788773391876`*^9}, {3.597679219305415*^9, 
   3.5976792449174414`*^9}, {3.597679784636674*^9, 3.597679793627674*^9}, {
   3.5976799500980186`*^9, 3.597679959710388*^9}, 3.5976800124077196`*^9, {
   3.597680094268556*^9, 3.5976801057919407`*^9}, 3.5976801393099675`*^9, {
   3.5976805474886227`*^9, 3.5976805492147264`*^9}, {3.5976805834382753`*^9, 
   3.597680583743287*^9}, {3.5976809029020953`*^9, 3.5976809286441283`*^9}, {
   3.5976810109529467`*^9, 3.5976810334466*^9}, {3.597681084164564*^9, 
   3.5976811083101187`*^9}, {3.597681183788598*^9, 3.597681294162671*^9}, {
   3.597681385415671*^9, 3.597681393092671*^9}, {3.597681527749671*^9, 
   3.597681537603671*^9}, {3.5976815982163196`*^9, 3.5976816086925306`*^9}, {
   3.5976816393241487`*^9, 3.59768169591129*^9}, {3.5976817549714823`*^9, 
   3.5976817904301972`*^9}, {3.5976818508084154`*^9, 
   3.5976818870151453`*^9}, {3.5976819344381027`*^9, 
   3.5976819558005342`*^9}, {3.597682029898634*^9, 3.597682035365197*^9}, {
   3.5976820921306653`*^9, 3.5976821013769274`*^9}, {3.597682142592637*^9, 
   3.597682182430457*^9}, {3.5976822426026545`*^9, 3.597682243622573*^9}, {
   3.5976822768199224`*^9, 3.597682299232133*^9}, {3.5976823435648465`*^9, 
   3.597682363629446*^9}, {3.597682398719746*^9, 3.5976824019506817`*^9}, {
   3.5976825413998985`*^9, 3.59768254284587*^9}, {3.597682691570611*^9, 
   3.5976827037136106`*^9}, {3.5976828369166107`*^9, 3.597682838226611*^9}, {
   3.597682871573611*^9, 3.597682891717611*^9}, {3.5976829815431366`*^9, 
   3.597683018421793*^9}, {3.597683206445793*^9, 3.5976832400967927`*^9}, {
   3.597683304322793*^9, 3.597683318574793*^9}, {3.5976833533597927`*^9, 
   3.597683382671793*^9}, {3.5976834783357925`*^9, 3.597683483006793*^9}, {
   3.597683572301793*^9, 3.597683597522793*^9}, {3.5976836335011845`*^9, 
   3.5976836589916983`*^9}, {3.5976838123887935`*^9, 3.59768381517985*^9}, {
   3.59768385779471*^9, 3.597683860224759*^9}, {3.5976844429440503`*^9, 
   3.59768448637066*^9}, {3.597684560358105*^9, 3.5976847560488276`*^9}, {
   3.597684848067522*^9, 3.597684893026326*^9}, {3.597685024633608*^9, 
   3.597685026278673*^9}, {3.597685079799353*^9, 3.5976850821341195`*^9}, {
   3.597685116149718*^9, 3.597685116594673*^9}, {3.597685151052227*^9, 
   3.5976851511322193`*^9}, {3.597685217193612*^9, 3.5976852173435974`*^9}, {
   3.5976852978655443`*^9, 3.5976853268326473`*^9}, {3.597685356953635*^9, 
   3.597685380543748*^9}, {3.5976854648370657`*^9, 3.597685464922064*^9}, {
   3.5976858751174927`*^9, 3.5976860492784925`*^9}, {3.597686093007492*^9, 
   3.5976862405242887`*^9}, {3.597686301149512*^9, 3.597686301484518*^9}, {
   3.5976863539425783`*^9, 3.597686472045961*^9}, {3.597686512440776*^9, 
   3.597686527189073*^9}, {3.5976865893223267`*^9, 3.5976865905823526`*^9}, {
   3.597686661748789*^9, 3.5976866623538013`*^9}, {3.5976867024916105`*^9, 
   3.5976867139138412`*^9}, {3.597686832650239*^9, 3.597686969736005*^9}, {
   3.5976870286941943`*^9, 3.597687029004201*^9}, {3.5976870662029514`*^9, 
   3.597687108829812*^9}, {3.597687191948923*^9, 3.597687274500137*^9}, {
   3.5976873506353235`*^9, 3.5976873515054626`*^9}, {3.5976873915388703`*^9, 
   3.5976873924540167`*^9}, {3.597687432610656*^9, 3.597687433150699*^9}, {
   3.5976875017871923`*^9, 3.597687502162223*^9}, {3.597687545293675*^9, 
   3.5976875454886904`*^9}, {3.5976875915063734`*^9, 
   3.5976876433725247`*^9}, {3.5976876779432917`*^9, 
   3.5976877443012447`*^9}, {3.5976877752974887`*^9, 3.597687911999974*^9}, {
   3.5976879602929115`*^9, 3.5976880319907894`*^9}, {3.5976881828598433`*^9, 
   3.59768821069996*^9}, {3.5976882672782307`*^9, 3.5976883220834293`*^9}, {
   3.597688355956788*^9, 3.5976884083118896`*^9}, {3.5976884512745895`*^9, 
   3.5976885175659275`*^9}, {3.5976885738460627`*^9, 
   3.5976886825372534`*^9}, {3.5976887325052614`*^9, 3.597688734517302*^9}, {
   3.5976888886194105`*^9, 3.597688933145308*^9}, {3.5976889719930916`*^9, 
   3.5976889747781477`*^9}, {3.5976890093058443`*^9, 3.597689130173281*^9}, {
   3.5976891652449884`*^9, 3.597689171471115*^9}, {3.597689202699745*^9, 
   3.5976892037547665`*^9}, {3.5976902933677506`*^9, 
   3.5976903139011655`*^9}, {3.597690383963578*^9, 3.597690384298585*^9}, {
   3.5976904277194605`*^9, 3.5976907848626633`*^9}, {3.5976908485569477`*^9, 
   3.5976908524620256`*^9}, {3.5976909577561493`*^9, 3.597691044045891*^9}, {
   3.597691119952421*^9, 3.5976911221634655`*^9}, {3.5976913842475142`*^9, 
   3.5976913868183603`*^9}, {3.5976914495826025`*^9, 3.597691468589465*^9}, {
   3.597691500423559*^9, 3.597691511033205*^9}, {3.597691543911205*^9, 
   3.597691591015205*^9}, {3.5976916305082045`*^9, 3.597691681757205*^9}, {
   3.5976924185965633`*^9, 3.5976924710056214`*^9}, {3.597714299615641*^9, 
   3.5977143431517024`*^9}, {3.597714410674797*^9, 3.59771441968581*^9}, 
   3.597714493860914*^9, {3.5977146392061186`*^9, 3.5977147647512956`*^9}, {
   3.5977148253893805`*^9, 3.597714826459382*^9}, {3.5977148740954494`*^9, 
   3.5977148833024626`*^9}, {3.5977149219975166`*^9, 3.597714928032525*^9}, 
   3.597714994156618*^9, {3.597715031846671*^9, 3.5977150617457137`*^9}, {
   3.5977151313548117`*^9, 3.5977151371808195`*^9}, {3.597751391876246*^9, 
   3.597751406484541*^9}, {3.5977515042745132`*^9, 3.597751513080691*^9}, {
   3.597751597161386*^9, 3.5977515980974045`*^9}, {3.5977516723479033`*^9, 
   3.597751673113919*^9}, {3.5977517555602455`*^9, 3.5977518011592455`*^9}, {
   3.5977518505342455`*^9, 3.5977519981522455`*^9}, {3.597752032900245*^9, 
   3.597752085811245*^9}, {3.5977521197181454`*^9, 3.5977522268251514`*^9}, {
   3.5977522907041016`*^9, 3.5977524146203613`*^9}, {3.597752490791938*^9, 
   3.597752491551984*^9}, {3.5977525267620993`*^9, 3.5977525305983295`*^9}, {
   3.5977525803423185`*^9, 3.597752621673802*^9}, {3.5977528250427923`*^9, 
   3.597752909288173*^9}, {3.59775295280892*^9, 3.5977529803430247`*^9}, {
   3.597753036901825*^9, 3.5977530703294992`*^9}, {3.5977531806469793`*^9, 
   3.5977531976836395`*^9}, {3.597753465989973*^9, 3.5977534892529726`*^9}, {
   3.5977535212459726`*^9, 3.597753546111973*^9}, {3.597753601697973*^9, 
   3.5977536877449727`*^9}, 3.597753725041973*^9, {3.597753767120577*^9, 
   3.5977539017022934`*^9}, {3.597753939390053*^9, 3.5977539533083334`*^9}, {
   3.597753990130076*^9, 3.597754050595296*^9}, {3.597754104694388*^9, 
   3.5977541238437743`*^9}, {3.597754170864338*^9, 3.597754175500245*^9}, {
   3.597754237664005*^9, 3.5977543266642284`*^9}, {3.597754381501134*^9, 
   3.5977543816961308`*^9}, {3.5977544207033515`*^9, 
   3.5977544211983414`*^9}, {3.5977544622565413`*^9, 3.597754462911542*^9}, {
   3.5977546135565414`*^9, 3.5977546943905416`*^9}, {3.5977547313045416`*^9, 
   3.597754746597542*^9}, {3.597754893351205*^9, 3.5977548964572687`*^9}, {
   3.5977549726548047`*^9, 3.5977549731048136`*^9}, {3.5977550080425186`*^9, 
   3.597755008512528*^9}, {3.597755084723065*^9, 3.5977550899191694`*^9}, {
   3.5977551221128197`*^9, 3.5977551289439573`*^9}, {3.597755188161271*^9, 
   3.597755250963044*^9}, {3.5977553262605677`*^9, 3.597755369638174*^9}, {
   3.5977554177100625`*^9, 3.5977554352951193`*^9}, {3.5977554826899657`*^9, 
   3.5977554832369995`*^9}, {3.5977555229416323`*^9, 3.597755524976714*^9}, {
   3.5977555819079986`*^9, 3.597755592211412*^9}, {3.5977556917514057`*^9, 
   3.5977556927264442`*^9}, {3.5977558838191457`*^9, 
   3.5977558851301727`*^9}, {3.597755924515967*^9, 3.597755926181001*^9}, {
   3.5977561497045107`*^9, 3.5977561591577015`*^9}, {3.5977562241400127`*^9, 
   3.5977563385463204`*^9}, {3.59775919802806*^9, 3.5977592262068777`*^9}, {
   3.5977593175710473`*^9, 3.597759318806294*^9}, {3.5977594446034484`*^9, 
   3.5977594452995872`*^9}, {3.597759498611248*^9, 3.5977594986832623`*^9}, {
   3.597759572812085*^9, 3.597759574627448*^9}, {3.5977596279250402`*^9, 
   3.597759700887336*^9}, {3.597759731468394*^9, 3.597759885986844*^9}, {
   3.597759925420787*^9, 3.5977600567299166`*^9}, {3.597760096616905*^9, 
   3.5977601231945624`*^9}, {3.597760153387582*^9, 3.5977601986701093`*^9}, {
   3.59776027418466*^9, 3.597760274256667*^9}, {3.5977603986357727`*^9, 
   3.597760401789773*^9}, {3.597760433895773*^9, 3.597760456042773*^9}, {
   3.597760486374773*^9, 3.597760532065773*^9}, {3.5977606067157726`*^9, 
   3.597760607183773*^9}, {3.5977606390827727`*^9, 3.597760640285773*^9}, {
   3.5977606912557726`*^9, 3.597760768612773*^9}, {3.597760844047773*^9, 
   3.5977608447997727`*^9}, {3.597760966492818*^9, 3.597760968693863*^9}, {
   3.597761019460887*^9, 3.5977610340501814`*^9}, 3.597773457288741*^9, {
   3.5977735239338346`*^9, 3.5977735532278757`*^9}, {3.5977736147299623`*^9, 
   3.5977736152699633`*^9}, {3.5977736453590055`*^9, 3.5977736540760174`*^9}, 
   3.59777369831608*^9, {3.5977738004992237`*^9, 3.597773802104226*^9}, {
   3.597773925075399*^9, 3.597773927230402*^9}, 3.5977739638244534`*^9, {
   3.597774032978551*^9, 3.5977741173446693`*^9}, {3.5977741785627556`*^9, 
   3.59777419566978*^9}, {3.59777446596916*^9, 3.597774471590168*^9}, {
   3.5977755686657124`*^9, 3.597775662877845*^9}, 3.5977758205280666`*^9, {
   3.5977758925461683`*^9, 3.5977759279412174`*^9}, {3.597776049946389*^9, 
   3.597776104778466*^9}, {3.5977761458385243`*^9, 3.597776228764641*^9}, {
   3.597776340438798*^9, 3.5977764098268957`*^9}, {3.5977764560679607`*^9, 
   3.597776504574029*^9}, {3.597776650397234*^9, 3.597776656818243*^9}, {
   3.597776709086317*^9, 3.5977767216833344`*^9}, {3.5977767521523776`*^9, 
   3.5977767775204134`*^9}, {3.597776830601488*^9, 3.5977768606005297`*^9}, {
   3.5977769189826117`*^9, 3.5977770378277793`*^9}, {3.597777089494852*^9, 
   3.597777099370866*^9}, {3.5977771488469353`*^9, 3.5977772833651247`*^9}, {
   3.5977774700313873`*^9, 3.5977774844584084`*^9}, {3.597777535159479*^9, 
   3.5977775969375668`*^9}, {3.5977776641506605`*^9, 
   3.5977776646956615`*^9}, {3.597777984546112*^9, 3.5977779868021154`*^9}, {
   3.597778106631284*^9, 3.597778115732297*^9}, {3.5977782022234187`*^9, 
   3.5977782192454424`*^9}, {3.5977782511344876`*^9, 
   3.5977782520504885`*^9}, {3.5977783037875614`*^9, 
   3.5977783243945904`*^9}, {3.5977784399167533`*^9, 3.597778440581754*^9}, {
   3.5977784918328266`*^9, 3.597778492387827*^9}, {3.597778524807873*^9, 
   3.5977785545199146`*^9}, {3.597778610807994*^9, 3.5977786159590015`*^9}, {
   3.5977786996801195`*^9, 3.597778732519165*^9}, {3.5977787989772587`*^9, 
   3.5977788193802876`*^9}, {3.597780095117098*^9, 3.5977801188211308`*^9}, {
   3.597780155016182*^9, 3.5977801673731995`*^9}, {3.597780201887248*^9, 
   3.597780248793314*^9}, {3.597780377929496*^9, 3.597780400737528*^9}, {
   3.5977804341715746`*^9, 3.5977804349615755`*^9}, {3.5978694697254696`*^9, 
   3.5978695036605177`*^9}, {3.597869573394616*^9, 3.59786957673462*^9}, {
   3.5978697373658466`*^9, 3.597869738626848*^9}, {3.597869995448211*^9, 
   3.597870047089284*^9}, {3.597870312113657*^9, 3.597870313028658*^9}, {
   3.5978703728967423`*^9, 3.597870373576743*^9}, {3.5978704996329207`*^9, 
   3.5978705026079245`*^9}, {3.597870535456971*^9, 3.5978705395779767`*^9}, {
   3.5978706267351*^9, 3.5978706658821545`*^9}, {3.5978708469304094`*^9, 
   3.5978708849274635`*^9}, {3.597870943934546*^9, 3.597870949555554*^9}, {
   3.597894126191362*^9, 3.5978942087624784`*^9}, {3.5978942400025225`*^9, 
   3.5978943087826195`*^9}, {3.5978944253587832`*^9, 
   3.5978944264037848`*^9}, {3.5978944824718637`*^9, 3.597894506989898*^9}, {
   3.5978946301670732`*^9, 3.5978946538511066`*^9}, {3.5978947767592797`*^9, 
   3.597894833112359*^9}, {3.597894874123417*^9, 3.597894906902463*^9}, {
   3.597895050301665*^9, 3.5978950678546896`*^9}, {3.597895115870757*^9, 
   3.5978951608718204`*^9}, {3.5979204336311684`*^9, 3.59792050627427*^9}, {
   3.597920590749389*^9, 3.5979205923343916`*^9}, {3.5979211437021675`*^9, 
   3.5979215224526997`*^9}, {3.597921568572765*^9, 3.5979215690777655`*^9}, {
   3.59792274054642*^9, 3.5979227955274973`*^9}, {3.5979228319625483`*^9, 
   3.5979228365175548`*^9}, {3.5979232516521387`*^9, 3.597923336423258*^9}, {
   3.597923398006345*^9, 3.5979233985263453`*^9}, {3.597923512696506*^9, 
   3.597923521867519*^9}, {3.5979239429251113`*^9, 3.597924017327216*^9}, {
   3.5979240903443193`*^9, 3.597924133933381*^9}, {3.5979243083996267`*^9, 
   3.5979243141746345`*^9}, {3.597924455982834*^9, 3.5979244875068784`*^9}, {
   3.5979245215559263`*^9, 3.597924568073992*^9}, {3.5979246023450403`*^9, 
   3.597924648934106*^9}, {3.5979247105011926`*^9, 3.5979247112711935`*^9}, 
   3.5979247522022514`*^9, {3.597924827116357*^9, 3.5979248644064093`*^9}, {
   3.59792490040046*^9, 3.59792490068046*^9}, {3.597924967224554*^9, 
   3.59792501412162*^9}, {3.5979365499947557`*^9, 3.597936582248801*^9}, {
   3.5979366542229023`*^9, 3.5979366553279037`*^9}, {3.597936692107956*^9, 
   3.5979367161059895`*^9}, {3.597936749111036*^9, 3.5979367498760366`*^9}, {
   3.5979369026062517`*^9, 3.5979369038462534`*^9}, {3.5979370485564575`*^9, 
   3.5979370495614586`*^9}, {3.5979371239715633`*^9, 
   3.5979371254865656`*^9}, {3.5979371629566183`*^9, 
   3.5979371770486383`*^9}, {3.597937871403615*^9, 3.597937875668621*^9}, {
   3.59793852152253*^9, 3.5979386247016754`*^9}, {3.597938783167898*^9, 
   3.5979387842278996`*^9}, {3.59793883422397*^9, 3.5979388350899715`*^9}, {
   3.597961370720298*^9, 3.59796140068934*^9}, {3.597961463629429*^9, 
   3.5979614728204412`*^9}, {3.5979616472876873`*^9, 
   3.5979616481326885`*^9}, {3.597961987224166*^9, 3.5979619879291673`*^9}, {
   3.5979620589632673`*^9, 3.597962074205289*^9}, 3.5979621125353427`*^9, {
   3.597962177394434*^9, 3.597962178700436*^9}, {3.59796261364505*^9, 
   3.59796261394005*^9}, {3.597962747776239*^9, 3.5979627505622425`*^9}, {
   3.5979629439055147`*^9, 3.597962944480516*^9}, {3.5979631968688726`*^9, 
   3.59796325193095*^9}, {3.5979632955020113`*^9, 3.597963296487013*^9}, {
   3.5979633319070625`*^9, 3.597963477944268*^9}, {3.597963517473324*^9, 
   3.59796356470939*^9}, {3.5979636025504436`*^9, 3.5979636216534705`*^9}, {
   3.5979636897975664`*^9, 3.597963691072568*^9}, {3.5979637252976165`*^9, 
   3.5979637928927116`*^9}, {3.597963828632762*^9, 3.5979638516607943`*^9}, {
   3.597963930954906*^9, 3.597963935064912*^9}, {3.59796409726714*^9, 
   3.597964097927141*^9}, {3.597964149550214*^9, 3.5979641499452143`*^9}, {
   3.5979646413799057`*^9, 3.597964664638939*^9}, {3.5979714322481775`*^9, 
   3.5979714676182275`*^9}, {3.5979717554486327`*^9, 3.5979717935896864`*^9}, 
   3.5979719244178705`*^9, {3.597972111029133*^9, 3.597972135208167*^9}, {
   3.5979721714982185`*^9, 3.5979722114142747`*^9}, {3.5979724166985636`*^9, 
   3.597972433345587*^9}, 3.5979734375300007`*^9, 3.5979734705840473`*^9, {
   3.5979736927263603`*^9, 3.5979736976523666`*^9}, {3.5979737447494335`*^9, 
   3.5979738047425175`*^9}, {3.5979738357425613`*^9, 3.597973847663578*^9}, 
   3.5979739238686852`*^9, {3.597973964264742*^9, 3.59797396998575*^9}, {
   3.597974247311141*^9, 3.5979742755851803`*^9}, {3.597974390502342*^9, 
   3.5979743955373497`*^9}, {3.5979744858854766`*^9, 3.597974486826478*^9}, {
   3.5979745198625245`*^9, 3.597974520107525*^9}, {3.5980090573615026`*^9, 
   3.5980091794109325`*^9}, {3.598009227903129*^9, 3.5980092712947965`*^9}, {
   3.598009384692325*^9, 3.5980094031221128`*^9}, {3.59800946098212*^9, 
   3.598009532306739*^9}, {3.5980096085298185`*^9, 3.598009610001172*^9}, {
   3.5980096474191504`*^9, 3.5980096873587337`*^9}, {3.5980098097841096`*^9, 
   3.598009834583029*^9}, {3.598009943382908*^9, 3.5980099640263186`*^9}, {
   3.5980100194486594`*^9, 3.5980100239724627`*^9}, {3.598010099880497*^9, 
   3.5980101112945695`*^9}, {3.598010150123629*^9, 3.598010153956004*^9}, {
   3.5980102279718657`*^9, 3.5980102582154474`*^9}, {3.5980103275744767`*^9, 
   3.598010339908683*^9}, {3.5980103769032993`*^9, 3.598010379935087*^9}, {
   3.598010461646327*^9, 3.598010516122487*^9}, {3.5980105575642595`*^9, 
   3.5980105819657106`*^9}, {3.5980106626500053`*^9, 3.598010672017317*^9}, {
   3.5980115042780447`*^9, 3.598011505208119*^9}, {3.5980115520378647`*^9, 
   3.5980115524078946`*^9}, 3.5980115949650326`*^9, {3.5980116990762796`*^9, 
   3.598011722035657*^9}, {3.5980118697045174`*^9, 3.5980119335823507`*^9}, {
   3.5980119831523247`*^9, 3.598011986142504*^9}, {3.598012071142804*^9, 
   3.5980120750033407`*^9}, {3.5980121121788797`*^9, 
   3.5980121738254814`*^9}, {3.5980122298157616`*^9, 3.598012231980502*^9}, {
   3.598012262397852*^9, 3.5980122656024666`*^9}, {3.5980123142544975`*^9, 
   3.598012341912945*^9}, {3.5980125268862457`*^9, 3.5980125303571763`*^9}, {
   3.5980125691564007`*^9, 3.5980125959098654`*^9}, {3.598012714449852*^9, 
   3.5980127402593684`*^9}, {3.598012860578776*^9, 3.5980128610937862`*^9}, {
   3.5980130864028983`*^9, 3.5980131988941507`*^9}, {3.5980132582835875`*^9, 
   3.5980132768704724`*^9}, {3.5980133953231087`*^9, 3.598013426862109*^9}, {
   3.598013517509109*^9, 3.598013592256109*^9}, {3.598013646637717*^9, 
   3.5980136477777395`*^9}, {3.598013691613617*^9, 3.5980138576259394`*^9}, {
   3.5980138877505417`*^9, 3.5980138885155573`*^9}, {3.5980139189752207`*^9, 
   3.5980139811757092`*^9}, {3.598014020312275*^9, 3.598014291084605*^9}, {
   3.598014328362587*^9, 3.598014405070667*^9}, {3.5980144538256173`*^9, 
   3.598014470739294*^9}, {3.5980145073147573`*^9, 3.598014675658492*^9}, {
   3.5980147463093204`*^9, 3.5980147595968523`*^9}, {3.5980148236694155`*^9, 
   3.598014830965708*^9}, {3.5980149527065783`*^9, 3.5980150344808493`*^9}, 
   3.5980150872331285`*^9, {3.5980154396990457`*^9, 3.5980154744940453`*^9}, {
   3.5980156327440453`*^9, 3.5980156433950453`*^9}, {3.5980156796653523`*^9, 
   3.598015858200925*^9}, {3.598015894681655*^9, 3.5980158957166758`*^9}, {
   3.5980159328234186`*^9, 3.5980159700431633`*^9}, {3.5980160402695684`*^9, 
   3.598016239229539*^9}, {3.598016277232259*^9, 3.598016286782686*^9}, {
   3.5980163413414125`*^9, 3.5980163418163843`*^9}, {3.598031136429147*^9, 
   3.5980311667731123`*^9}, {3.598096774283481*^9, 3.5980967768964567`*^9}, {
   3.5980968439488096`*^9, 3.598096847377714*^9}, {3.598096878321951*^9, 
   3.598096879122863*^9}, {3.5980969133268113`*^9, 3.598097001816781*^9}, {
   3.5980970482872906`*^9, 3.5980970581134157`*^9}, {3.5980970945687213`*^9, 
   3.598097117351286*^9}, {3.5980971618219566`*^9, 3.5980971698063087`*^9}, {
   3.5980972337521553`*^9, 3.5980972343424034`*^9}, 3.598097311072452*^9, {
   3.598097379727435*^9, 3.5980974486634636`*^9}, {3.5980974880127587`*^9, 
   3.59809749026812*^9}, {3.5980976407517056`*^9, 3.5980976429818397`*^9}, {
   3.598097727297304*^9, 3.5980977293734245`*^9}, {3.598097931756654*^9, 
   3.5980979447556696`*^9}, {3.598097984447092*^9, 3.5980980471847105`*^9}, 
   3.598098140088146*^9, {3.598098185530142*^9, 3.598098224898801*^9}, {
   3.5980985201987023`*^9, 3.5980985220089197`*^9}, {3.598098565040083*^9, 
   3.5980985677554092`*^9}, {3.598098600304288*^9, 3.5980986323418503`*^9}, {
   3.5980986914505787`*^9, 3.5980986924556594`*^9}, {3.59809873043399*^9, 
   3.598098731048978*^9}, {3.59809889845463*^9, 3.5980989060854774`*^9}, {
   3.598098938084838*^9, 3.5980989394458103`*^9}, {3.5980990923725133`*^9, 
   3.5980991096358585`*^9}, {3.5980991439915466`*^9, 
   3.5980991510576878`*^9}, {3.598099204471757*^9, 3.5980992300352683`*^9}, {
   3.5980993216051006`*^9, 3.5980993316664677`*^9}, {3.598099615983843*^9, 
   3.598099645884039*^9}, {3.598099705830437*^9, 3.5980997393317776`*^9}, {
   3.5980998662119675`*^9, 3.598099867641882*^9}, {3.5980999703317213`*^9, 
   3.5980999757373967`*^9}, {3.5981000206267037`*^9, 
   3.5981000258263917`*^9}, {3.5981002954891005`*^9, 3.598100295964101*^9}, {
   3.598100335964101*^9, 3.598100337339101*^9}, {3.598100508131318*^9, 
   3.5981005104823656`*^9}, {3.5981005704225645`*^9, 
   3.5981005756486692`*^9}, {3.5981006652278194`*^9, 3.598100672689118*^9}, {
   3.5981007845319057`*^9, 3.598100786011817*^9}, {3.598100864448111*^9, 
   3.5981008649380817`*^9}, {3.5981010127552133`*^9, 
   3.5981011129735203`*^9}, {3.59810115181352*^9, 3.59810117143652*^9}, {
   3.59810121922852*^9, 3.59810133613452*^9}, {3.59810136867774*^9, 
   3.5981014407801833`*^9}, {3.5981015077575235`*^9, 3.598101578128932*^9}, {
   3.598101612769625*^9, 3.59810161399965*^9}, {3.5981016484503393`*^9, 
   3.5981016499513693`*^9}, {3.598101759123554*^9, 3.5981017593435583`*^9}, {
   3.5981017947492666`*^9, 3.598101888612739*^9}, {3.5981019422000256`*^9, 
   3.5981020121866245`*^9}, {3.598262887002056*^9, 3.5982629143850946`*^9}, {
   3.598262986404197*^9, 3.5982630035362215`*^9}, {3.5982630647363076`*^9, 
   3.5982631416984158`*^9}, {3.5982632030075026`*^9, 
   3.5982633218456697`*^9}, {3.598263415249801*^9, 3.5982634154748015`*^9}, {
   3.598263551043992*^9, 3.5982635518649936`*^9}, {3.5982673004128304`*^9, 
   3.5982673317948704`*^9}, {3.5982673981392746`*^9, 3.598267400958654*^9}, {
   3.5982674596027517`*^9, 3.5982674617272844`*^9}, {3.598267493906205*^9, 
   3.5982675535670795`*^9}, {3.59826760788313*^9, 3.5982676892603335`*^9}, {
   3.598267736659549*^9, 3.5982677391753488`*^9}, {3.5982677786261997`*^9, 
   3.5982677909272165`*^9}, {3.598267860196686*^9, 3.5982679128654785`*^9}, {
   3.5982679952547255`*^9, 3.5982680143213463`*^9}, 3.598268071448207*^9, {
   3.598268104149207*^9, 3.598268107380207*^9}, 3.5982681389612074`*^9, {
   3.598268189734207*^9, 3.598268191615207*^9}, {3.598268221842207*^9, 
   3.598268232934207*^9}, {3.598268268813207*^9, 3.5982683156142073`*^9}, {
   3.598268406109207*^9, 3.598268574621207*^9}, {3.5982686574872074`*^9, 
   3.598268822287207*^9}, 3.5982688579542074`*^9, {3.5982688897262073`*^9, 
   3.598268916276207*^9}, {3.5982689631972075`*^9, 3.5982689643372073`*^9}, {
   3.598269002363207*^9, 3.5982690387262073`*^9}, {3.598269108858207*^9, 
   3.598269218016207*^9}, {3.598269288300207*^9, 3.598269320049207*^9}, {
   3.5982694029022074`*^9, 3.598269446191207*^9}, {3.598269487175207*^9, 
   3.598269489950207*^9}, {3.598269578191207*^9, 3.598269607188207*^9}, {
   3.598269674191207*^9, 3.5982697082392073`*^9}, {3.5982697553052073`*^9, 
   3.598269779576207*^9}, {3.5982698346732073`*^9, 3.598269842529207*^9}, {
   3.598269877549207*^9, 3.5982699164472075`*^9}, {3.598269960385207*^9, 
   3.5982702251821404`*^9}, {3.598270309767679*^9, 3.598270313768319*^9}, {
   3.5982705741115117`*^9, 3.598270616885082*^9}, {3.5982706964808645`*^9, 
   3.5982707356228933`*^9}, {3.598270766430131*^9, 3.5982708060947227`*^9}, {
   3.598271260515153*^9, 3.5982713101291723`*^9}, {3.5982715426254883`*^9, 
   3.598271554055488*^9}, {3.5982724440602684`*^9, 3.5982724711033373`*^9}, {
   3.598272639121338*^9, 3.5982726533033376`*^9}, {3.5982726914733377`*^9, 
   3.5982727020163374`*^9}, {3.5982727610983377`*^9, 3.598272772772338*^9}, {
   3.5982728119673376`*^9, 3.5982729202883377`*^9}, {3.5982729606903377`*^9, 
   3.5982729876513376`*^9}, {3.598273036187338*^9, 3.5982730363623376`*^9}, {
   3.5982730761223373`*^9, 3.5982730771673374`*^9}, {3.5982731603073378`*^9, 
   3.5982731734193373`*^9}, {3.5982732076972075`*^9, 
   3.5982732216478844`*^9}, {3.5982733006583786`*^9, 
   3.5982733386499443`*^9}, {3.598273393622549*^9, 3.5982734362796745`*^9}, {
   3.5982735188749943`*^9, 3.598273520190073*^9}, {3.598273591684369*^9, 
   3.598273634768958*^9}, {3.5982737290166206`*^9, 3.598273735242995*^9}, {
   3.5982737960892406`*^9, 3.598273820141206*^9}, {3.598273892387105*^9, 
   3.598273981297674*^9}, {3.598274029406604*^9, 3.5982740310116687`*^9}, {
   3.598274072710342*^9, 3.598274093854825*^9}, {3.5982792255938144`*^9, 
   3.5982794069230633`*^9}, 3.5982794698448644`*^9, {3.5982795652389603`*^9, 
   3.5982796183369007`*^9}, {3.598279697733317*^9, 3.5982797172979264`*^9}, {
   3.598279774604621*^9, 3.5982798101956205`*^9}, {3.598279863289621*^9, 
   3.5982798657196207`*^9}, {3.598279921881621*^9, 3.5982799222666206`*^9}, {
   3.598279972389621*^9, 3.598279976019621*^9}, {3.5982801013906207`*^9, 
   3.598280101845621*^9}, {3.598280168413621*^9, 3.5982801697286205`*^9}, {
   3.5982803203796206`*^9, 3.598280339562621*^9}, {3.5982803854666204`*^9, 
   3.5982803949236207`*^9}, {3.598280441642621*^9, 3.5982805082406206`*^9}, {
   3.598280539355621*^9, 3.598280550106621*^9}, {3.598280628290621*^9, 
   3.5982806581036205`*^9}, {3.598280739014621*^9, 3.598280741625621*^9}, {
   3.5982808922286205`*^9, 3.598280913026621*^9}, {3.5982809499436207`*^9, 
   3.598280988999621*^9}, {3.598281053205621*^9, 3.598281109520621*^9}, {
   3.5982811628846207`*^9, 3.598281190868621*^9}, {3.598281231814621*^9, 
   3.598281300013621*^9}, {3.5982813359756207`*^9, 3.598281366897621*^9}, {
   3.598281565249939*^9, 3.5982816272668276`*^9}, {3.598281717255432*^9, 
   3.598281773470928*^9}, {3.598281819227515*^9, 3.5982818209676895`*^9}, {
   3.5982818847250643`*^9, 3.598281909843576*^9}, {3.598281975099101*^9, 
   3.598281978184409*^9}, {3.5982821915731115`*^9, 3.5982822992884336`*^9}, {
   3.598282388029995*^9, 3.5982823983984118`*^9}, {3.598282471343338*^9, 
   3.598282509552773*^9}, {3.598282558500761*^9, 3.598282630210207*^9}, {
   3.5982826886233854`*^9, 3.598282700596627*^9}, {3.5982827409814415`*^9, 
   3.5982827569427633`*^9}, {3.5982828749281445`*^9, 
   3.5982828755881577`*^9}, {3.5982829195380445`*^9, 
   3.5982829330303164`*^9}, {3.5982829637919364`*^9, 3.598282995380574*^9}, {
   3.598283048149639*^9, 3.5982830559827967`*^9}, {3.59828318650743*^9, 
   3.598283200164705*^9}, 3.5982832452756147`*^9, {3.59828335002673*^9, 
   3.5982833681680965`*^9}, {3.59828341047095*^9, 3.5982834239732227`*^9}, {
   3.5982834729242105`*^9, 3.5982835634208527`*^9}, {3.59828362154204*^9, 
   3.5982836305531387`*^9}, 3.5982841843743453`*^9, {3.598284932530182*^9, 
   3.5982849734744587`*^9}, {3.5982850208532505`*^9, 3.5982850445161448`*^9}, 
   3.5982881648902607`*^9, {3.5982882559724035`*^9, 3.5982882867444506`*^9}, {
   3.5982883459595437`*^9, 3.598288389261611*^9}, {3.5982894233821893`*^9, 
   3.5982895020863094`*^9}, {3.5982895426673727`*^9, 3.598289602940467*^9}, {
   3.598289653560546*^9, 3.598289660428556*^9}, {3.598289737237677*^9, 
   3.5982897421886845`*^9}, {3.598289795987769*^9, 3.598289831507824*^9}, {
   3.5982899009119325`*^9, 3.5982899013119326`*^9}, {3.5982899443070006`*^9, 
   3.598289978148055*^9}, {3.5982900582561803`*^9, 3.5982900586711807`*^9}, {
   3.5982901484143195`*^9, 3.598290149334322*^9}, {3.598290350231637*^9, 
   3.5982903977847104`*^9}, {3.598290507618882*^9, 3.5982905392079315`*^9}, {
   3.598290720980217*^9, 3.5982907239672213`*^9}, {3.5982908079213533`*^9, 
   3.5982908132633605`*^9}, {3.5982908444594088`*^9, 3.5982908448994093`*^9}, 
   3.5983049560505524`*^9, {3.598305051543687*^9, 3.598305056683694*^9}, {
   3.598305157112835*^9, 3.5983051686748514`*^9}, {3.5983053538791122`*^9, 
   3.5983053546941133`*^9}, {3.598305447167244*^9, 3.5983054579182587`*^9}, {
   3.598305496128312*^9, 3.598305560356403*^9}, 3.598305699859599*^9, 
   3.5983057678836946`*^9, 3.5983060043840275`*^9, {3.5983060526550956`*^9, 
   3.598306066327115*^9}, {3.5983061222751937`*^9, 3.598306187068285*^9}, {
   3.5983062435003643`*^9, 3.5983062536873784`*^9}, {3.5983149359526544`*^9, 
   3.5983149815847187`*^9}, {3.598315056403824*^9, 3.5983150709008446`*^9}, {
   3.5983158162958975`*^9, 3.5983158197369027`*^9}, 3.5983160286531963`*^9, {
   3.59831644322878*^9, 3.5983165707759595`*^9}, {3.598316601785003*^9, 
   3.5983166519260736`*^9}, {3.5983169973145604`*^9, 3.598317022932596*^9}, {
   3.598317148843774*^9, 3.5983171619847918`*^9}, {3.598317669913508*^9, 
   3.5983176814055243`*^9}, {3.598317740074607*^9, 3.59831774944662*^9}, {
   3.598317797620689*^9, 3.5983177992906914`*^9}, {3.598317989403959*^9, 
   3.5983180267590113`*^9}, {3.598318145930179*^9, 3.5983181463751793`*^9}, {
   3.5983182976973925`*^9, 3.5983183279124355`*^9}, {3.598318575374784*^9, 
   3.598318599877818*^9}, {3.598319063054472*^9, 3.5983191227795563`*^9}, {
   3.5983192808177795`*^9, 3.5983192920697956`*^9}, {3.5983193332248535`*^9, 
   3.5983193383648605`*^9}, {3.5983193708749065`*^9, 
   3.5983193740009108`*^9}, {3.5983194171609716`*^9, 3.598319435022997*^9}, {
   3.5983194683180437`*^9, 3.5983194825500636`*^9}, {3.598319559008171*^9, 
   3.598319563634178*^9}, {3.598319601979232*^9, 3.598319688522354*^9}, {
   3.5983197457254343`*^9, 3.5983198050795183`*^9}, {3.598319847295577*^9, 
   3.5983198569515905`*^9}, {3.5983199094936647`*^9, 
   3.5983199242806854`*^9}, {3.598320093049924*^9, 3.5983201128679514`*^9}, 
   3.5983201583440156`*^9, {3.5983202625841627`*^9, 3.598320290693202*^9}, {
   3.598320338210269*^9, 3.598320380207328*^9}, {3.5983204280093956`*^9, 
   3.5983204313794003`*^9}, {3.598320485223476*^9, 3.598320574420602*^9}, {
   3.5983206125566554`*^9, 3.5983206140516577`*^9}, {3.598320644805701*^9, 
   3.598320706045787*^9}, {3.598320751011851*^9, 3.5983207627988677`*^9}, {
   3.598351239938115*^9, 3.5983512451201234`*^9}, {3.5983512760901704`*^9, 
   3.5983512812081785`*^9}, {3.5983513279242496`*^9, 3.598351378002325*^9}, {
   3.5983514511724358`*^9, 3.598351483418484*^9}, {3.598351624547697*^9, 
   3.598351692417799*^9}, {3.5983517258388495`*^9, 3.5983517386318684`*^9}, 
   3.598351778303928*^9, {3.598351854557043*^9, 3.598351883703088*^9}, {
   3.5983519145731344`*^9, 3.5983519329501624`*^9}, {3.5983519986752625`*^9, 
   3.5983520124892836`*^9}, {3.598352115758442*^9, 3.5983521777435355`*^9}, 
   3.5983596726307898`*^9, {3.5983597094569616`*^9, 3.598359833171179*^9}, {
   3.5983598662619543`*^9, 3.5983598673489504`*^9}, {3.5983599023281946`*^9, 
   3.598359982663741*^9}, {3.598360013571103*^9, 3.598360063464986*^9}, {
   3.598360226330174*^9, 3.5983602270807743`*^9}, {3.598360300208229*^9, 
   3.598360301408992*^9}, {3.5983604576495886`*^9, 3.5983604674807158`*^9}, {
   3.598360538165392*^9, 3.598360546169752*^9}, {3.5983606108807373`*^9, 
   3.598360642157117*^9}, {3.59836069391464*^9, 3.5983606994022856`*^9}, {
   3.5983607840321016`*^9, 3.598360784517024*^9}, {3.5983612172632875`*^9, 
   3.598361339940918*^9}, {3.5983614004293857`*^9, 3.5983614418671865`*^9}, {
   3.5983614838140583`*^9, 3.5983615223044467`*^9}, {3.598361706153824*^9, 
   3.598361842211827*^9}, {3.5983618724151807`*^9, 3.5983619420208645`*^9}, {
   3.5983622184875355`*^9, 3.598362247047536*^9}, {3.5983622925535355`*^9, 
   3.5983623064255357`*^9}, {3.5983624479365244`*^9, 3.598362450066737*^9}, {
   3.598362503380068*^9, 3.5983625042951593`*^9}, {3.598362544235153*^9, 
   3.5983625457103004`*^9}, {3.5983626723274465`*^9, 
   3.5983627934703274`*^9}, {3.59836282634612*^9, 3.5983628537514453`*^9}, {
   3.5983628914418893`*^9, 3.598362953958381*^9}, 3.598363036287324*^9, {
   3.5983633400536623`*^9, 3.5983633442234955`*^9}, {3.5983634155962763`*^9, 
   3.5983634372255735`*^9}, {3.598363523522752*^9, 3.5983635459891*^9}, 
   3.598363603754566*^9, {3.598363635001441*^9, 3.598363636186512*^9}, {
   3.5983637808906264`*^9, 3.5983637821257253`*^9}, {3.598363822580432*^9, 
   3.598363829961875*^9}, {3.5983638909345336`*^9, 3.59836389454075*^9}, {
   3.598363925737622*^9, 3.5983639258326273`*^9}, {3.598363956674478*^9, 
   3.598363957019499*^9}, {3.598364012425823*^9, 3.5983640234884872`*^9}, {
   3.5983640687232018`*^9, 3.598364071789386*^9}, {3.598364192136526*^9, 
   3.598364196632886*^9}, {3.598364230359584*^9, 3.598364248669049*^9}, 
   3.598364369640726*^9, {3.5983646525754867`*^9, 3.598364676400869*^9}, {
   3.598364726208849*^9, 3.5983647501142397`*^9}, {3.5983648505013514`*^9, 
   3.598364856826086*^9}, {3.598364943113825*^9, 3.5983649636927085`*^9}, {
   3.5983650001354184`*^9, 3.5983650004603534`*^9}, {3.5983650967800856`*^9, 
   3.5983650971050205`*^9}, {3.598365150656103*^9, 3.5983651621678734`*^9}, {
   3.5983653168927794`*^9, 3.5983653179777575`*^9}, 3.5983653635798454`*^9, {
   3.5983654688414297`*^9, 3.598365543147403*^9}, {3.598365576438735*^9, 
   3.59836560130873*^9}, {3.598365635364092*^9, 3.5983657867227345`*^9}, {
   3.598365839943928*^9, 3.598365963952591*^9}, {3.598366079149376*^9, 
   3.598366081215211*^9}, {3.598366171983181*^9, 3.598366183225181*^9}, {
   3.5983664600788207`*^9, 3.598366460523838*^9}, {3.5983665564116745`*^9, 
   3.598366597104303*^9}, {3.598366630354633*^9, 3.5983666340257797`*^9}, {
   3.59836667551844*^9, 3.5983666784285564`*^9}, {3.5983667101408253`*^9, 
   3.59836671400698*^9}, {3.5983668708269396`*^9, 3.5983668709469323`*^9}, {
   3.598366938237895*^9, 3.5983669553548684`*^9}, {3.598368118376439*^9, 
   3.598368174012909*^9}, {3.5983682105239673`*^9, 3.5983682838472157`*^9}, {
   3.598368329553318*^9, 3.5983683513268943`*^9}, {3.598368423671545*^9, 
   3.5983685000722947`*^9}, {3.598368536978937*^9, 3.5983685415657625`*^9}, {
   3.5983685834793053`*^9, 3.598368584174431*^9}, {3.5983686834963055`*^9, 
   3.5983688853900433`*^9}, {3.5983689741669207`*^9, 
   3.5983689748819923`*^9}, {3.59836908198137*^9, 3.598369088772913*^9}, {
   3.598369169081557*^9, 3.5983691977582626`*^9}, {3.5983693179856453`*^9, 
   3.598369332903452*^9}, {3.5983693812615833`*^9, 3.598369413169031*^9}, {
   3.5983694723899508`*^9, 3.598369472789951*^9}, {3.5983695042459507`*^9, 
   3.5983695386599507`*^9}, {3.5983697021299505`*^9, 3.598369707524951*^9}, 
   3.5983700841037517`*^9, {3.5983709211092386`*^9, 3.598370942363089*^9}, {
   3.5983709746093793`*^9, 3.598370978099519*^9}, {3.5983713147292337`*^9, 
   3.5983713507870703`*^9}, {3.5983716650238867`*^9, 3.598371814183427*^9}, {
   3.598371870022545*^9, 3.5983718936470175`*^9}, 3.598371923992625*^9, {
   3.598371969054527*^9, 3.598371971829582*^9}, {3.598372099342134*^9, 
   3.5983721066282797`*^9}, {3.59837213860892*^9, 3.598372157002288*^9}, {
   3.5983722405203457`*^9, 3.5983722701991587`*^9}, {3.598372361808495*^9, 
   3.598372363783416*^9}, {3.598372429641782*^9, 3.5983724725300665`*^9}, {
   3.59837254426509*^9, 3.59837256004809*^9}, {3.59837260239309*^9, 
   3.59837262977709*^9}, {3.59837268207709*^9, 3.59837272853409*^9}, {
   3.598372850199155*^9, 3.5983728582753167`*^9}, {3.598372966574484*^9, 
   3.598372990488963*^9}, 3.5983732765550327`*^9, {3.5983733344388757`*^9, 
   3.5983733394297757`*^9}, {3.5983734659542456`*^9, 3.598373472646112*^9}, {
   3.598373613160861*^9, 3.5983736227818613`*^9}, {3.5983737715328608`*^9, 
   3.5983738970801*^9}, {3.598373952824215*^9, 3.5983740119033976`*^9}, {
   3.5983740427920165`*^9, 3.598374106302287*^9}, {3.5983741476391144`*^9, 
   3.5983741494001493`*^9}, {3.598374204579254*^9, 3.5983742051642656`*^9}, {
   3.598374262038063*^9, 3.5983742656080627`*^9}, {3.5983743001680627`*^9, 
   3.5983743003530626`*^9}, {3.5983743361380625`*^9, 3.598374337583063*^9}, {
   3.598374422956063*^9, 3.5983745281740627`*^9}, {3.5983745775367136`*^9, 
   3.5983745874839125`*^9}, {3.598374633775839*^9, 3.5983746905959764`*^9}, {
   3.598374767684519*^9, 3.598374796679099*^9}, {3.5983749106793804`*^9, 
   3.59837491113939*^9}, {3.5983749935340385`*^9, 3.5983750112113924`*^9}, {
   3.5983750959750886`*^9, 3.5983751252516756`*^9}, {3.598375161648404*^9, 
   3.5983751716046033`*^9}, 3.5983752550492735`*^9, {3.598375317385521*^9, 
   3.5983753213506002`*^9}, {3.598375384707868*^9, 3.5983753972141185`*^9}, {
   3.5983754527492294`*^9, 3.5983754737036495`*^9}, {3.598375548751151*^9, 
   3.598375551506206*^9}, {3.5983755856868896`*^9, 3.5983755915630074`*^9}, {
   3.598375644456066*^9, 3.5983756458820944`*^9}, {3.5983756855578885`*^9, 
   3.598375730895796*^9}, {3.598375769832575*^9, 3.598375770312585*^9}, {
   3.5983758044872684`*^9, 3.5983758520052195`*^9}, {3.598386828823406*^9, 
   3.5983868289474187`*^9}, {3.598386881153639*^9, 3.598387351478667*^9}, {
   3.5983873816966887`*^9, 3.5983873866431828`*^9}, {3.5984020336045227`*^9, 
   3.5984020344095235`*^9}, {3.598402119046643*^9, 3.598402119826644*^9}, {
   3.5984021654837084`*^9, 3.5984021684037123`*^9}, {3.5984022182307825`*^9, 
   3.5984022190557833`*^9}, {3.5984023122359147`*^9, 3.598402312935916*^9}, {
   3.5984023821650133`*^9, 3.5984023879160213`*^9}, {3.5984024972571754`*^9, 
   3.598402498572177*^9}, {3.5984025905253067`*^9, 3.5984025917453084`*^9}, {
   3.5984026456373844`*^9, 3.5984026471623864`*^9}, {3.5984027848415804`*^9, 
   3.5984027857265816`*^9}, {3.5984034376644993`*^9, 
   3.5984034382945004`*^9}, {3.5984034814055605`*^9, 
   3.5984034820355616`*^9}, {3.598403607261738*^9, 3.598403610267742*^9}, {
   3.598403709665882*^9, 3.5984037122008853`*^9}, {3.5984380291698713`*^9, 
   3.598438032709876*^9}, {3.598438077887941*^9, 3.598438088539956*^9}, {
   3.5984381453030357`*^9, 3.5984381651300635`*^9}, {3.5984591757504177`*^9, 
   3.5984591770454197`*^9}, {3.598459229316493*^9, 3.5984592616005383`*^9}, {
   3.5984594128607516`*^9, 3.5984594574518147`*^9}, {3.5984596320500603`*^9, 
   3.5984596476470823`*^9}, {3.5984596825061307`*^9, 3.59845968859614*^9}, {
   3.5984597281371956`*^9, 3.5984597409832134`*^9}, {3.598459775943263*^9, 
   3.598459779868268*^9}, 3.5984598854574165`*^9, {3.598459938821493*^9, 
   3.598459940061495*^9}, {3.5984601221557508`*^9, 3.598460159244803*^9}, {
   3.598460421758174*^9, 3.5984604257291794`*^9}, {3.598460466355236*^9, 
   3.5984604682202387`*^9}, {3.59846057546039*^9, 3.5984606339884725`*^9}, {
   3.5984606946425576`*^9, 3.59846069631756*^9}, {3.598460726861603*^9, 
   3.598460727796604*^9}, {3.598460835011756*^9, 3.598460841397765*^9}, {
   3.5984609044878545`*^9, 3.5984609050028553`*^9}, {3.598460935841899*^9, 
   3.598460937481901*^9}, {3.598525533069477*^9, 3.5985255485914993`*^9}, {
   3.598525622781604*^9, 3.5985256738486757`*^9}, {3.5985261543443522`*^9, 
   3.598526155670354*^9}, {3.598526188796401*^9, 3.5985261893264017`*^9}, 
   3.5985262572544975`*^9, {3.5985263164735804`*^9, 3.598526317393582*^9}, {
   3.5985263948066907`*^9, 3.5985264784158087`*^9}, 3.598526530938883*^9, {
   3.598526797139258*^9, 3.598526856136341*^9}, {3.5985269496354723`*^9, 
   3.5985269522904763`*^9}, {3.598527001952546*^9, 3.5985270133595624`*^9}, {
   3.5985271383907385`*^9, 3.5985271706337852`*^9}, {3.5985272545249033`*^9, 
   3.598527329490009*^9}, {3.598527457607189*^9, 3.5985274928022385`*^9}, {
   3.598527732446576*^9, 3.5985277335515776`*^9}, {3.598527779489643*^9, 
   3.5985277831796484`*^9}, {3.5985278166396956`*^9, 
   3.5985278172096963`*^9}, {3.5985278725987744`*^9, 
   3.5985278734237757`*^9}, {3.5985279248108478`*^9, 3.598528087558077*^9}, 
   3.598528399462516*^9, {3.598528446763582*^9, 3.598528502486661*^9}, {
   3.598528575960764*^9, 3.59852864402886*^9}, {3.5985289401252766`*^9, 
   3.59852894931129*^9}, {3.5985289876213436`*^9, 3.5985290806934743`*^9}, {
   3.5985293046487894`*^9, 3.598529305673791*^9}, {3.5985295021800675`*^9, 
   3.598529504715071*^9}, {3.5985295702881637`*^9, 3.5985295774791737`*^9}, {
   3.5985297863174677`*^9, 3.598529829904529*^9}, {3.5985298706895866`*^9, 
   3.598529871374587*^9}, {3.5985299114306436`*^9, 3.598529918367654*^9}, {
   3.598530470816431*^9, 3.598530472852434*^9}, {3.5985305144054937`*^9, 
   3.598530515245495*^9}, {3.5985306434096756`*^9, 3.598530643944676*^9}, {
   3.5985306958377495`*^9, 3.5985306984277525`*^9}, {3.5985414097641335`*^9, 
   3.5985414104901342`*^9}, {3.5985414978912573`*^9, 3.59854149946126*^9}, {
   3.5985415931713915`*^9, 3.598541672860504*^9}, 3.598541755781621*^9, {
   3.598541888843808*^9, 3.598541997362961*^9}, {3.5985420975771017`*^9, 
   3.598542119405133*^9}, {3.5985421569751854`*^9, 3.598542157405186*^9}, {
   3.598542210467261*^9, 3.59854229388838*^9}, {3.5985423351244383`*^9, 
   3.598542674243916*^9}, {3.598542725394988*^9, 3.5985427433870134`*^9}, {
   3.598542942352293*^9, 3.5985429461822987`*^9}, {3.5986115206432323`*^9, 
   3.5986115425922637`*^9}, {3.598611630608387*^9, 3.5986116465054097`*^9}, {
   3.598611796392621*^9, 3.5986118005136266`*^9}, {3.598611834253674*^9, 
   3.598611853321701*^9}, {3.5986118890367517`*^9, 3.59861190922478*^9}, {
   3.5986131622411275`*^9, 3.598613215616204*^9}, {3.5986132712182817`*^9, 
   3.5986132719532833`*^9}, {3.5986133492233915`*^9, 
   3.5986133535143976`*^9}, {3.598613447976531*^9, 3.5986134498465333`*^9}, {
   3.59861352558664*^9, 3.5986135259716406`*^9}, {3.59861363227579*^9, 
   3.5986137347229357`*^9}, {3.5986138323660727`*^9, 
   3.5986139123571854`*^9}, {3.598613965794261*^9, 3.598613966249262*^9}, {
   3.5986140472003756`*^9, 3.5986141524795237`*^9}, {3.5986141877275734`*^9, 
   3.598614261304677*^9}, {3.5986142949237247`*^9, 3.5986143113817477`*^9}, {
   3.598614354906809*^9, 3.598614435257922*^9}, {3.5986144676669674`*^9, 
   3.598614509213026*^9}, {3.5986145687141113`*^9, 3.5986146083341665`*^9}, {
   3.59861463894821*^9, 3.5986146479892225`*^9}, {3.5986146795292673`*^9, 
   3.598614680274268*^9}, {3.5986147742674007`*^9, 3.598614776572404*^9}, {
   3.598614832650482*^9, 3.5986148333754835`*^9}, {3.5986150352927675`*^9, 
   3.598615047004784*^9}, {3.598615687477686*^9, 3.5986157279927435`*^9}, {
   3.598616326683586*^9, 3.5986163363356*^9}, {3.5986168533293276`*^9, 
   3.598616888939378*^9}, {3.598616989168519*^9, 3.598617035109583*^9}, {
   3.5986170787306447`*^9, 3.598617116490698*^9}, {3.59861721738984*^9, 
   3.5986172265408525`*^9}, 3.5986172709159155`*^9, {3.5986644337354975`*^9, 
   3.5986644421825094`*^9}, {3.598664649646802*^9, 3.598664651882805*^9}, {
   3.5986648469590807`*^9, 3.598664851364087*^9}, {3.5986650749694023`*^9, 
   3.5986651357594876`*^9}, {3.598665337992773*^9, 3.5986653444087815`*^9}, {
   3.59866541405088*^9, 3.5986655273190393`*^9}, {3.5986656953532763`*^9, 
   3.5986657122202997`*^9}, {3.5986657978984213`*^9, 3.598665854470501*^9}, 
   3.5986661498259163`*^9, {3.598666264511078*^9, 3.5986662732720904`*^9}, 
   3.5986663666352215`*^9, {3.5986664049952755`*^9, 3.598666412236286*^9}, {
   3.598666477740378*^9, 3.5986665501114798`*^9}, {3.598666582320525*^9, 
   3.598666582775526*^9}, {3.598666615452572*^9, 3.59866664253061*^9}, {
   3.598666691416679*^9, 3.59866669199668*^9}, {3.5986982760169277`*^9, 
   3.598698293723953*^9}, {3.5986983843760805`*^9, 3.5986983871960845`*^9}, {
   3.5986984444331646`*^9, 3.5986984633461914`*^9}, {3.598698737526577*^9, 
   3.5986987413175826`*^9}, 3.598699015927969*^9, {3.598699183415205*^9, 
   3.5986992118142447`*^9}, {3.598699257290309*^9, 3.59869925799531*^9}, {
   3.598699296490364*^9, 3.598699297091365*^9}, {3.598699351192441*^9, 
   3.5986993602134533`*^9}, {3.598699554783727*^9, 3.5986995759567575`*^9}, {
   3.598699777844041*^9, 3.5986997785540423`*^9}, {3.598700228254675*^9, 
   3.5987002317546797`*^9}, {3.598700352912851*^9, 3.598700372789879*^9}, {
   3.5987004521609907`*^9, 3.5987004537809925`*^9}, {3.5987006804573116`*^9, 
   3.598700682152314*^9}, {3.5987007207123685`*^9, 3.598700722552371*^9}, {
   3.598700822060511*^9, 3.5987008737375836`*^9}, {3.598700924533655*^9, 
   3.5987009252286563`*^9}, 3.5987009874767437`*^9, {3.598701020921791*^9, 
   3.598701023971795*^9}, {3.5987010590258446`*^9, 3.5987010610518475`*^9}, {
   3.5987011294569435`*^9, 3.5987011542449784`*^9}, {3.5987012522381163`*^9, 
   3.59870126160913*^9}, {3.5987013692572813`*^9, 3.598701424695359*^9}, {
   3.598701537549518*^9, 3.598701557577546*^9}, {3.5987017825368624`*^9, 
   3.598701786047868*^9}, {3.5987018593119707`*^9, 3.5987018598919716`*^9}, {
   3.598701892162017*^9, 3.5987018931820183`*^9}, {3.598701932862074*^9, 
   3.5987019334720755`*^9}, {3.59870198674415*^9, 3.5987019892941537`*^9}, {
   3.5987020758472757`*^9, 3.5987020803522816`*^9}, {3.598702219935478*^9, 
   3.5987022207754793`*^9}, {3.598702293035581*^9, 3.598702331405635*^9}, {
   3.598705800422517*^9, 3.598705801282518*^9}, {3.5987082787660084`*^9, 
   3.598708484563298*^9}, {3.5987085225883512`*^9, 3.598708570405419*^9}, {
   3.598708604420467*^9, 3.59870867057856*^9}, {3.59870871305962*^9, 
   3.598708724766636*^9}, {3.598708767493696*^9, 3.5987087716597023`*^9}, {
   3.5987088048547487`*^9, 3.5987088740988464`*^9}, {3.5987089563099623`*^9, 
   3.598709029276065*^9}, {3.598709086755146*^9, 3.598709092561154*^9}, {
   3.5987091447732277`*^9, 3.5987091691512623`*^9}, {3.5987092144583254`*^9, 
   3.598709264033396*^9}, {3.598709296805442*^9, 3.5987093715745473`*^9}, {
   3.5987094244916215`*^9, 3.598709426107624*^9}, {3.5987094577716684`*^9, 
   3.5987094854107075`*^9}, {3.598709533396775*^9, 3.598709534957777*^9}, {
   3.5987095651638193`*^9, 3.598709571239828*^9}, {3.598709601492871*^9, 
   3.5987096353739185`*^9}, {3.5987096700729675`*^9, 
   3.5987096772039776`*^9}, {3.5987097810131235`*^9, 
   3.5987097818931246`*^9}, {3.5987098401762066`*^9, 
   3.5987098416672087`*^9}, {3.598709884418269*^9, 3.598709895479285*^9}, {
   3.5987099551823688`*^9, 3.5987100096754456`*^9}, {3.598743496542325*^9, 
   3.598743497422326*^9}, {3.5987435539254055`*^9, 3.598743570688429*^9}, {
   3.598743617210495*^9, 3.598743625006506*^9}, {3.5987436766335783`*^9, 
   3.5987436836395884`*^9}, {3.598743719669639*^9, 3.5987437255506473`*^9}, {
   3.598743762526699*^9, 3.598743763501701*^9}, {3.5987440142360535`*^9, 
   3.598744021517064*^9}, {3.5987440575621147`*^9, 3.5987440583971157`*^9}, 
   3.59874411130519*^9, {3.5987441612972608`*^9, 3.598744162267262*^9}, {
   3.598744195501309*^9, 3.5987442225463467`*^9}, {3.5987442597313995`*^9, 
   3.598744262391403*^9}, {3.598744325370492*^9, 3.5987443260654926`*^9}, {
   3.598744373371559*^9, 3.5987443740825605`*^9}, {3.5987444257186327`*^9, 
   3.5987444281946363`*^9}, {3.5987444760017037`*^9, 
   3.5987445083717494`*^9}, {3.598744617606903*^9, 3.598744796539155*^9}, 
   3.598745011064457*^9, {3.5987450453945055`*^9, 3.5987450502045126`*^9}, {
   3.598745163435672*^9, 3.5987451696816807`*^9}, {3.5987452123177404`*^9, 
   3.598745221398753*^9}, {3.5987452738018274`*^9, 3.5987452815278378`*^9}, {
   3.59874531851789*^9, 3.5987453280299034`*^9}, {3.5987453580539455`*^9, 
   3.598745364694955*^9}, {3.598745448676073*^9, 3.5987454848081245`*^9}, {
   3.598745725747463*^9, 3.598745746085492*^9}, {3.5987457968325634`*^9, 
   3.5987458034285727`*^9}, {3.5987458605066533`*^9, 
   3.5987458613616543`*^9}, {3.598745906007717*^9, 3.5987459066427183`*^9}, {
   3.598745968371805*^9, 3.5987459693418064`*^9}, {3.598746057668931*^9, 
   3.5987460697709475`*^9}, 3.5987462211511607`*^9, {3.598746259447215*^9, 
   3.598746279544243*^9}, {3.5987463771073804`*^9, 3.598746447088479*^9}, {
   3.5987464856735334`*^9, 3.5987465522926273`*^9}, {3.5987465920186825`*^9, 
   3.5987466417107525`*^9}, {3.5987466735347977`*^9, 3.598746702868839*^9}, {
   3.598746749815905*^9, 3.598746770248934*^9}, {3.598746805878984*^9, 
   3.5987468307740192`*^9}, {3.59874690941313*^9, 3.5987469100681305`*^9}, {
   3.598746948453185*^9, 3.5987470037702627`*^9}, {3.598747073945361*^9, 
   3.598747091547386*^9}, {3.5987471737155027`*^9, 3.598747196493534*^9}, {
   3.598747303588685*^9, 3.59874730683869*^9}, {3.5987476952105217`*^9, 
   3.5987476962905226`*^9}, {3.59874776514662*^9, 3.59874776532162*^9}, {
   3.5987478223847003`*^9, 3.598747823559702*^9}, {3.598747863023758*^9, 
   3.5987478643997593`*^9}, {3.598747897828807*^9, 3.598747939709866*^9}, {
   3.598921802384181*^9, 3.5989218236522107`*^9}, {3.598921855921256*^9, 
   3.598921861596264*^9}, {3.5989218961053123`*^9, 3.598921896720313*^9}, {
   3.598921938250372*^9, 3.598921966217411*^9}, {3.598922017713484*^9, 
   3.5989220182434845`*^9}, {3.598922056118538*^9, 3.5989220566885386`*^9}, {
   3.5989221440976615`*^9, 3.598922165695692*^9}, {3.5989221967457356`*^9, 
   3.5989222643688307`*^9}, {3.5989223116078973`*^9, 3.598922312457898*^9}, {
   3.5989223603879657`*^9, 3.598922378935992*^9}, {3.598922438436075*^9, 
   3.5989224400170774`*^9}, {3.5989224877071447`*^9, 
   3.5989224886071463`*^9}, {3.598922782210559*^9, 3.5989228075545945`*^9}, {
   3.598922838722638*^9, 3.5989228391626387`*^9}, {3.5989228915237126`*^9, 
   3.5989229183217506`*^9}, {3.598922970593824*^9, 3.598922973643828*^9}, {
   3.5989230216758957`*^9, 3.5989230238908987`*^9}, {3.598923075976972*^9, 
   3.598923076491973*^9}, {3.5989231422500653`*^9, 3.5989231428150663`*^9}, {
   3.598923197227143*^9, 3.5989232015071487`*^9}, {3.598923235522197*^9, 
   3.5989232665662403`*^9}, {3.59892333041833*^9, 3.5989233731743903`*^9}, {
   3.598923403738433*^9, 3.5989234066294374`*^9}, {3.5989234513195*^9, 
   3.5989234522295017`*^9}, {3.598923502285572*^9, 3.598923512166586*^9}, {
   3.598923547850636*^9, 3.598923548430637*^9}, {3.598923583488686*^9, 
   3.5989235842486873`*^9}, {3.598923646521775*^9, 3.598923646841775*^9}, {
   3.598923677184818*^9, 3.5989236780698195`*^9}, {3.5989237167748737`*^9, 
   3.598923745600915*^9}, {3.5989237939969835`*^9, 3.5989237950619845`*^9}, {
   3.598923893983124*^9, 3.5989238953341255`*^9}, {3.598924066641367*^9, 
   3.598924114316434*^9}, {3.598924152645488*^9, 3.5989241530054884`*^9}, {
   3.598965724112173*^9, 3.5989658164593267`*^9}, {3.598965866351329*^9, 
   3.5989658896258636`*^9}, {3.5989659537385817`*^9, 3.598965999101674*^9}, {
   3.598966083606984*^9, 3.5989661087454815`*^9}, {3.5989662028216004`*^9, 
   3.5989662179182987`*^9}, {3.598966273230192*^9, 3.5989663035895853`*^9}, {
   3.5989663453417506`*^9, 3.598966424083025*^9}, {3.5989665662209663`*^9, 
   3.5989666210383883`*^9}, {3.5989666594307804`*^9, 
   3.5989667119994397`*^9}, {3.59896683784089*^9, 3.5989668387758336`*^9}, {
   3.598966882629203*^9, 3.598966900058157*^9}, {3.5989669617684546`*^9, 
   3.598966975085907*^9}, {3.5989670147953186`*^9, 3.598967056223662*^9}, {
   3.598967161319459*^9, 3.598967168821159*^9}, {3.5989672006138873`*^9, 
   3.598967200963873*^9}, {3.5989672326516056`*^9, 3.5989672327716007`*^9}, {
   3.598967325898144*^9, 3.598967327748107*^9}, {3.598967731351591*^9, 
   3.5989677655738535`*^9}, {3.598967916526778*^9, 3.5989679643749504`*^9}, {
   3.59896804060752*^9, 3.5989680414024887`*^9}, {3.5989681086258*^9, 
   3.598968121787274*^9}, {3.598968161790674*^9, 3.5989681635006056`*^9}, {
   3.5989683370936627`*^9, 3.598968365846513*^9}, {3.598968425261668*^9, 
   3.5989684682826447`*^9}, {3.598968809043845*^9, 3.5989689386384783`*^9}, {
   3.5989695432212725`*^9, 3.5989695973592725`*^9}, {3.5989696313332725`*^9, 
   3.5989696334542723`*^9}, {3.5989697174902725`*^9, 3.598969820989292*^9}, {
   3.598969927752157*^9, 3.5989699779711533`*^9}, {3.5989700260041122`*^9, 
   3.598970052108068*^9}, {3.5989703454573355`*^9, 3.598970385176747*^9}, {
   3.5989704973759313`*^9, 3.5989705049311757`*^9}, {3.598970557728895*^9, 
   3.598970594716196*^9}, {3.5989706350621614`*^9, 3.598970684947172*^9}, {
   3.5989707369899673`*^9, 3.598970797555471*^9}, {3.5989710072928877`*^9, 
   3.59897103759507*^9}, {3.598971071453038*^9, 3.598971088504016*^9}, 
   3.598971246657527*^9, {3.598971354052084*^9, 3.598971355302009*^9}, {
   3.598971429973958*^9, 3.598971492847443*^9}, {3.5989715435234165`*^9, 
   3.5989715479282403`*^9}, 3.59897159718927*^9, {3.5989717761271133`*^9, 
   3.598971797930241*^9}, {3.598971938575616*^9, 3.5989719403155465`*^9}, {
   3.5989721973982754`*^9, 3.598972295635346*^9}, {3.5989723263231187`*^9, 
   3.5989723415695086`*^9}, {3.598972405496952*^9, 3.598972428904016*^9}, {
   3.5989724647475824`*^9, 3.598972574925794*^9}, {3.5989726877845383`*^9, 
   3.5989727173679466`*^9}, {3.598973100342162*^9, 3.5989732039660187`*^9}, {
   3.59897326044576*^9, 3.598973272907261*^9}, {3.5989755198177323`*^9, 
   3.5989755462510986`*^9}, {3.5989756378805733`*^9, 
   3.5989756481695414`*^9}, {3.5989757529301167`*^9, 3.598975774496214*^9}, {
   3.5989758157839975`*^9, 3.5989758202785587`*^9}, {3.5989759040837326`*^9, 
   3.5989759087272463`*^9}, {3.5989759882776737`*^9, 
   3.5989760056032486`*^9}, {3.5989760428630314`*^9, 
   3.5989760452776933`*^9}, {3.598976094532797*^9, 3.598976141097277*^9}, {
   3.5989762158538103`*^9, 3.5989762165087185`*^9}, {3.598976257903923*^9, 
   3.598976284899143*^9}, {3.598976334595185*^9, 3.5989763380606995`*^9}, {
   3.59897637127005*^9, 3.598976394152001*^9}, {3.598976603980216*^9, 
   3.5989766070709686`*^9}, {3.598976693766411*^9, 3.598976697151208*^9}, {
   3.598976735566903*^9, 3.598976745387314*^9}, {3.5989767766854362`*^9, 
   3.5989767771654077`*^9}, {3.5989768391796865`*^9, 3.598976840365616*^9}, {
   3.598976931343158*^9, 3.598976936052875*^9}, {3.5989773725835776`*^9, 
   3.5989773753336325`*^9}, {3.5989774137038107`*^9, 
   3.5989774370763435`*^9}, {3.598977476020564*^9, 3.5989774761705613`*^9}, {
   3.5989776069129467`*^9, 3.5989776174347363`*^9}, {3.5989776898222885`*^9, 
   3.59897769026828*^9}, {3.5989777593356915`*^9, 3.5989777944892855`*^9}, {
   3.598977852584962*^9, 3.5989778536399193`*^9}, {3.5989779543608913`*^9, 
   3.598977997465167*^9}, {3.5989781357206163`*^9, 3.598978136345541*^9}, {
   3.598978278783447*^9, 3.598978282358018*^9}, {3.5989783778445587`*^9, 
   3.5989783801802783`*^9}, {3.5989784206664195`*^9, 
   3.5989784315514584`*^9}, {3.5989784892608423`*^9, 
   3.5989784898057985`*^9}, {3.598978797458679*^9, 3.5989787990895815`*^9}, {
   3.5989789236641073`*^9, 3.598978924059084*^9}, {3.598978971663228*^9, 
   3.5989789732191343`*^9}, {3.598979016363546*^9, 3.5989790438388977`*^9}, {
   3.5989791914324484`*^9, 3.598979192546293*^9}, {3.598979234315445*^9, 
   3.59897923620518*^9}, {3.598979306304365*^9, 3.598979306879285*^9}, {
   3.598979388884803*^9, 3.59897939347416*^9}, {3.5989794337045274`*^9, 
   3.598979462376218*^9}, {3.598979495859539*^9, 3.598979496614479*^9}, {
   3.598979622947373*^9, 3.598979629947813*^9}, {3.5989796719444532`*^9, 
   3.5989796722044325`*^9}, {3.598979755251215*^9, 3.598979785773384*^9}, {
   3.5989798168555193`*^9, 3.5989798932519355`*^9}, {3.598979976263955*^9, 
   3.5989800411050653`*^9}, {3.598980108430026*^9, 3.5989801590939865`*^9}, {
   3.598980250460685*^9, 3.5989802510266733`*^9}, {3.5989802977817388`*^9, 
   3.598980308623522*^9}, {3.598980374081213*^9, 3.5989804516906605`*^9}, {
   3.5989805034059777`*^9, 3.598980766955438*^9}, {3.5989808611978636`*^9, 
   3.598980921338257*^9}, {3.5989810940788937`*^9, 3.5989811477836714`*^9}, {
   3.5989812342644854`*^9, 3.598981244369879*^9}, {3.5989812913600597`*^9, 
   3.5989813160115805`*^9}, {3.598981408670022*^9, 3.5989814270419197`*^9}, {
   3.598981467439496*^9, 3.598981489166192*^9}, {3.5989815217202396`*^9, 
   3.598981548312644*^9}, {3.5989816048632517`*^9, 3.598981615268627*^9}, {
   3.5989816459317875`*^9, 3.598981691916029*^9}, {3.59898172640996*^9, 
   3.5989817836155276`*^9}, {3.598981845883792*^9, 3.5989818474636974`*^9}, {
   3.5989819096499662`*^9, 3.59898202477306*^9}, {3.5989820578220773`*^9, 
   3.598982057897073*^9}, {3.5989821226251893`*^9, 3.5989821815746527`*^9}, {
   3.598982212161818*^9, 3.5989822153526263`*^9}, {3.598982300669604*^9, 
   3.598982323540859*^9}, {3.598982364586933*^9, 3.5989824893029656`*^9}, {
   3.5989825384458494`*^9, 3.598982560797061*^9}, {3.598982601673792*^9, 
   3.598982604064601*^9}, {3.5989826393827753`*^9, 3.5989826394827676`*^9}, {
   3.598982674266985*^9, 3.5989827083392596`*^9}, {3.5989827486980314`*^9, 
   3.59898277521491*^9}, {3.5989828054514914`*^9, 3.5989828330185685`*^9}, {
   3.598982921414265*^9, 3.598982929779763*^9}, {3.5989829746280727`*^9, 
   3.5989829976966887`*^9}, {3.59898307384212*^9, 3.598983090298133*^9}, {
   3.598983193619935*^9, 3.5989831944048877`*^9}, {3.598983229624775*^9, 
   3.598983241772811*^9}, {3.5989832756710997`*^9, 3.5989833023419657`*^9}, {
   3.5989833447535734`*^9, 3.5989834029389195`*^9}, {3.598983499660183*^9, 
   3.5989835090164347`*^9}, {3.598983573424282*^9, 3.5989835767360177`*^9}, {
   3.5989836303607283`*^9, 3.598983671489438*^9}, {3.598983792341771*^9, 
   3.598983793451682*^9}, {3.598983843690937*^9, 3.5989838603579373`*^9}, {
   3.598983893962921*^9, 3.598983923437153*^9}, {3.5989839598019714`*^9, 
   3.598983980814711*^9}, {3.5989840258400097`*^9, 3.598984048907626*^9}, {
   3.5989841065481677`*^9, 3.598984126245986*^9}, {3.598984177341922*^9, 
   3.5989841778118935`*^9}, {3.5989842626198053`*^9, 3.59898426286979*^9}, {
   3.598984339584903*^9, 3.5989844103641496`*^9}, {3.598984443636146*^9, 
   3.598984445267244*^9}, {3.598984499668508*^9, 3.5989845535937433`*^9}, {
   3.5989846004465466`*^9, 3.598984702586547*^9}, {3.5989847381115465`*^9, 
   3.5989847493875465`*^9}, {3.5989847990195465`*^9, 3.598984802395547*^9}, {
   3.598984881311974*^9, 3.598984885026825*^9}, {3.598985015780596*^9, 
   3.5989850174555287`*^9}, {3.598985054495047*^9, 3.5989851037360783`*^9}, {
   3.5989851555210066`*^9, 3.598985176143182*^9}, {3.598985234524847*^9, 
   3.5989853064328356`*^9}, {3.5989853688408437`*^9, 3.598985369475793*^9}, {
   3.5989854253013277`*^9, 3.598985425531309*^9}, {3.5989855059888735`*^9, 
   3.598985506203856*^9}, {3.5989855385372696`*^9, 3.598985588783466*^9}, {
   3.598985645498063*^9, 3.598985646103027*^9}, {3.5989857411993217`*^9, 
   3.598985763675973*^9}, {3.598985796784987*^9, 3.5989857980259123`*^9}, {
   3.598985883451788*^9, 3.59898588408175*^9}, {3.598985915847844*^9, 
   3.598985916883782*^9}, {3.5989859903093767`*^9, 3.5989859905143642`*^9}, {
   3.5989890890517335`*^9, 3.598989103244166*^9}, {3.5989891955844727`*^9, 
   3.5989892060800533`*^9}, {3.5989893919167595`*^9, 3.598989394101322*^9}, {
   3.5989894931215143`*^9, 3.5989894936914*^9}, {3.5989895348991566`*^9, 
   3.59898953663381*^9}, {3.5989900687127547`*^9, 3.5989901487173567`*^9}, {
   3.5989902832117834`*^9, 3.598990284231722*^9}, {3.5989903307369323`*^9, 
   3.5989903319518595`*^9}, {3.5989904097141943`*^9, 
   3.5989904159948173`*^9}, {3.5989904641299295`*^9, 3.598990546253002*^9}, {
   3.5989905898073893`*^9, 3.5989905960780134`*^9}, {3.5989906351956663`*^9, 
   3.5989906363655963`*^9}, {3.598990705406454*^9, 3.598990733179788*^9}, {
   3.598990816436793*^9, 3.5989908332477846`*^9}, {3.598990866360798*^9, 
   3.5989908733273797`*^9}, {3.5989909319968605`*^9, 
   3.5989910964889917`*^9}, {3.598991147470934*^9, 3.598991160902128*^9}, {
   3.5989912302379684`*^9, 3.598991314490914*^9}, {3.5989913865225925`*^9, 
   3.598991416964766*^9}, {3.5989914578007107`*^9, 3.5989914589707804`*^9}, {
   3.5989915158331923`*^9, 3.598991520383466*^9}, {3.598991551805351*^9, 
   3.598991552305381*^9}, {3.598991593567857*^9, 3.598991619353404*^9}, {
   3.5989916891175904`*^9, 3.598991690492673*^9}, {3.5989917245497165`*^9, 
   3.598991724789731*^9}, {3.598991778669515*^9, 3.5989918358785152`*^9}, {
   3.5989918668125153`*^9, 3.598991884577515*^9}, {3.5989919456015153`*^9, 
   3.598992149557048*^9}, {3.598992188795479*^9, 3.5989921917063627`*^9}, {
   3.5989922497270412`*^9, 3.598992283150705*^9}, {3.59899231677936*^9, 
   3.59899232127518*^9}, {3.5990393142757196`*^9, 3.5990393183817253`*^9}, {
   3.59903936397279*^9, 3.599039403309845*^9}, {3.5990394502769113`*^9, 
   3.5990394598279247`*^9}, {3.5990394902619677`*^9, 3.59903962669616*^9}, {
   3.5990396805752354`*^9, 3.599039692656253*^9}, {3.59903978297038*^9, 
   3.5990397955223975`*^9}, {3.599039920210573*^9, 3.5990399548116217`*^9}, {
   3.5990399949406786`*^9, 3.5990400517037582`*^9}, {3.599040134429875*^9, 
   3.5990401512278986`*^9}, {3.59904019506496*^9, 3.5990402304910097`*^9}, {
   3.5990403652662*^9, 3.5990405088044024`*^9}, {3.5990405628624783`*^9, 
   3.599040613052549*^9}, {3.5990406453715944`*^9, 3.5990406526486063`*^9}, {
   3.599040695204666*^9, 3.5990407155746946`*^9}, {3.599040756810753*^9, 
   3.5990407581917553`*^9}, {3.5990408002268143`*^9, 3.599040800881815*^9}, {
   3.5990408760419207`*^9, 3.599041000872097*^9}, {3.59904103198114*^9, 
   3.5990410468191614`*^9}, {3.5990416709630404`*^9, 3.599041796516217*^9}, {
   3.599041836968274*^9, 3.5990418377082753`*^9}, {3.5990418848543415`*^9, 
   3.5990418859543433`*^9}, {3.599041920578392*^9, 3.599041982187478*^9}, {
   3.599042078764616*^9, 3.5990421061036544`*^9}, {3.599042176749754*^9, 
   3.5990422310718307`*^9}, {3.599042264204878*^9, 3.5990422846419067`*^9}, {
   3.599042878682743*^9, 3.5990429512378454`*^9}, {3.5990429918339024`*^9, 
   3.599043004829921*^9}, {3.5990430720460153`*^9, 3.599043094095046*^9}, {
   3.5990431846151752`*^9, 3.5990434240445123`*^9}, {3.59904351465864*^9, 
   3.599043515628641*^9}, {3.599043561734706*^9, 3.599043596525755*^9}, {
   3.5990436380668135`*^9, 3.599043639121815*^9}, {3.599043701021902*^9, 
   3.599043701711903*^9}, {3.599043743483962*^9, 3.5990437496999707`*^9}, {
   3.599043782820018*^9, 3.599043783825019*^9}, {3.5990438485591097`*^9, 
   3.5990438493991113`*^9}, {3.599043918039208*^9, 3.5990439776382923`*^9}, {
   3.599044021873354*^9, 3.599044022628355*^9}, {3.5990440547174006`*^9, 
   3.599044083601441*^9}, {3.5990441501905346`*^9, 3.599044164927555*^9}, {
   3.5990441949325976`*^9, 3.599044195717599*^9}, {3.599044233992653*^9, 
   3.599044261006691*^9}, {3.5990443042577515`*^9, 3.59904435967083*^9}, {
   3.599044397099882*^9, 3.599044483236004*^9}, {3.5990445295020695`*^9, 
   3.599044533318074*^9}, {3.599044572399131*^9, 3.5990445747741337`*^9}, {
   3.5990446163451924`*^9, 3.599044828986492*^9}, {3.5990448645405416`*^9, 
   3.5990449079716034`*^9}, {3.599049258258731*^9, 3.5990492676697445`*^9}, {
   3.5990493226528215`*^9, 3.5990494928650613`*^9}, {3.5990495449281344`*^9, 
   3.5990495534341464`*^9}, {3.599049600175212*^9, 3.599049602680216*^9}, {
   3.599049644201274*^9, 3.599049716814377*^9}, {3.5990497538194284`*^9, 
   3.599049762760442*^9}, {3.5990498045765004`*^9, 3.5990498301445365`*^9}, {
   3.599049952485708*^9, 3.5990500037827806`*^9}, {3.5990500656958675`*^9, 
   3.5990500908459034`*^9}, {3.599050199775057*^9, 3.5990502046660633`*^9}, {
   3.599050236455108*^9, 3.599050247617124*^9}, {3.599050320248226*^9, 
   3.5990503454232616`*^9}, {3.5990503766183057`*^9, 3.599050377228307*^9}, {
   3.599050426659376*^9, 3.5990504731414413`*^9}, {3.5990505515575523`*^9, 
   3.599050617583645*^9}, {3.5990506513276925`*^9, 3.59905067119672*^9}, {
   3.599051032538229*^9, 3.599051131368368*^9}, {3.5990511627024126`*^9, 
   3.5990511633374133`*^9}, {3.59905120344347*^9, 3.599051204408471*^9}, {
   3.599051364712697*^9, 3.5990513670277004`*^9}, {3.599051437327799*^9, 
   3.5990514559998255`*^9}, {3.599051503181892*^9, 3.599051503986893*^9}, {
   3.599051553688963*^9, 3.59905157321599*^9}, {3.5990516526421022`*^9, 
   3.599051655333106*^9}, {3.5990550997530684`*^9, 3.5990551032130733`*^9}, {
   3.599055189099194*^9, 3.5990552242642436`*^9}, {3.599055259282293*^9, 
   3.5990552627432976`*^9}, {3.5990552947623425`*^9, 
   3.5990553047033567`*^9}, {3.5990553987964892`*^9, 
   3.5990554404125476`*^9}, {3.5990555138566513`*^9, 
   3.5990555234436646`*^9}, {3.5990581424360795`*^9, 3.599058207190171*^9}, {
   3.5990583448363647`*^9, 3.59905835558838*^9}, {3.599058411635459*^9, 
   3.5990584200614705`*^9}, {3.599058452947517*^9, 3.5990584698955407`*^9}, {
   3.5990585008645844`*^9, 3.5990585390846386`*^9}, {3.599058572528685*^9, 
   3.599058614109744*^9}, {3.5990586842848425`*^9, 3.599058684990844*^9}, {
   3.5990587457189293`*^9, 3.5990587464839306`*^9}, {3.5990587849539843`*^9, 
   3.599058788254989*^9}, {3.5990588248660407`*^9, 3.5990588255260415`*^9}, {
   3.599058879459119*^9, 3.5990589123641653`*^9}, {3.59905895112422*^9, 
   3.599059006809298*^9}, {3.599059066567382*^9, 3.599059130310472*^9}, {
   3.5990591706655283`*^9, 3.5990591974205666`*^9}, {3.59905924230163*^9, 
   3.599059271317671*^9}, {3.599059307662722*^9, 3.5990593923338413`*^9}, {
   3.599059464438943*^9, 3.5990594815709667`*^9}, {3.5993103748969*^9, 
   3.599310377184516*^9}, {3.599310412913453*^9, 3.5993104254271097`*^9}, {
   3.599310475886082*^9, 3.599310489483346*^9}, {3.599311014085184*^9, 
   3.599311045382949*^9}, {3.5993110925757055`*^9, 3.599311104667023*^9}, {
   3.599311141614273*^9, 3.599311141949421*^9}, {3.599311207455686*^9, 
   3.599311259446004*^9}, {3.599311341923362*^9, 3.599311362129341*^9}, {
   3.5993114179657564`*^9, 3.59931148312224*^9}, {3.599311515169035*^9, 
   3.599311766713563*^9}, {3.5993118211683846`*^9, 3.5993118469853525`*^9}, {
   3.5993119815648274`*^9, 3.59931198192482*^9}, {3.599312076905921*^9, 
   3.599312082895801*^9}, {3.5993121972036858`*^9, 3.599312197293686*^9}, {
   3.599312369995956*^9, 3.599312375516404*^9}, 3.599312451507804*^9, {
   3.599312519835971*^9, 3.5993126558479586`*^9}, {3.599312711942715*^9, 
   3.5993127359047565`*^9}, {3.599312813450655*^9, 3.5993132802703357`*^9}, {
   3.599313314273656*^9, 3.5993133421755505`*^9}, {3.599313373100839*^9, 
   3.599313452126355*^9}, {3.5993135351073966`*^9, 3.599313607198745*^9}, {
   3.5993137542871513`*^9, 3.5993137674833593`*^9}, 3.5993138176723485`*^9, {
   3.5993139106377707`*^9, 3.599313919053266*^9}, {3.599313975353662*^9, 
   3.5993139791285114`*^9}, {3.599314218760927*^9, 3.5993142892531595`*^9}, {
   3.5993143383581777`*^9, 3.599314355544834*^9}, {3.5993144344471955`*^9, 
   3.599314437141926*^9}, {3.599314839500922*^9, 3.599314907848821*^9}, {
   3.599314961702651*^9, 3.599314966853445*^9}, 3.5993150901335144`*^9, {
   3.59931517623507*^9, 3.599315193446382*^9}, {3.5993153502001123`*^9, 
   3.5993153538509665`*^9}, {3.599315470186184*^9, 3.5993154763055716`*^9}, {
   3.599316116612457*^9, 3.599316117062439*^9}, {3.5993161757430916`*^9, 
   3.5993161843537474`*^9}, {3.5993164307159743`*^9, 3.599316432976703*^9}, {
   3.599316569916269*^9, 3.59931658523643*^9}, {3.5993243149173827`*^9, 
   3.5993243880353823`*^9}, {3.599324455257184*^9, 3.5993244795227575`*^9}, 
   3.5993255451923847`*^9, {3.5993290440401173`*^9, 3.5993290768321495`*^9}, {
   3.5993291412202873`*^9, 3.5993291535365477`*^9}, {3.599329374110315*^9, 
   3.599329376155192*^9}, {3.599329773490925*^9, 3.599329775871877*^9}, {
   3.5993298232009306`*^9, 3.5993298328516645`*^9}, {3.599333623006302*^9, 
   3.599333638428993*^9}, {3.5993337403049555`*^9, 3.599333744000882*^9}, {
   3.599333787799006*^9, 3.5993338025817103`*^9}, {3.5993357033559012`*^9, 
   3.599335711146122*^9}, {3.599335796229613*^9, 3.599335822784957*^9}, {
   3.5993359720570283`*^9, 3.599335977777549*^9}, {3.5993361810532875`*^9, 
   3.5993361823531837`*^9}, {3.5993362184352975`*^9, 3.59933622828051*^9}, {
   3.599336343727687*^9, 3.5993363444736423`*^9}, {3.599336394906616*^9, 
   3.5993364023371706`*^9}, {3.599336649199362*^9, 3.599336708598798*^9}, {
   3.5994062130822115`*^9, 3.599406227702818*^9}, {3.5994063487171307`*^9, 
   3.599406363646391*^9}, {3.599406395753388*^9, 3.5994064297851324`*^9}, {
   3.59940651588154*^9, 3.5994065425606594`*^9}, {3.5994066576158*^9, 
   3.599406657925639*^9}, {3.599406693447158*^9, 3.599406792386683*^9}, {
   3.599406868012345*^9, 3.5994069001602*^9}, {3.5994069303943624`*^9, 
   3.599406961562375*^9}, {3.59940700659017*^9, 3.5994070176643977`*^9}, {
   3.5994225151565237`*^9, 3.599422599117009*^9}, {3.599423053007165*^9, 
   3.599423199694298*^9}, {3.599423252063204*^9, 3.5994233149760427`*^9}, {
   3.5994233582710423`*^9, 3.5994233591310425`*^9}, {3.5994234737503014`*^9, 
   3.599423487236762*^9}, {3.599437795387637*^9, 3.59943789033477*^9}, 
   3.5994379388458385`*^9, {3.5994380014849267`*^9, 3.5994380161819477`*^9}, {
   3.5994381099040794`*^9, 3.599438390998475*^9}, {3.5994384479805555`*^9, 
   3.599438603267774*^9}, {3.599438640227826*^9, 3.5994386760888767`*^9}, {
   3.599438744712973*^9, 3.5994387820420256`*^9}, {3.5994437197325425`*^9, 
   3.5994437738746185`*^9}, {3.5994441534641533`*^9, 
   3.5994442345292673`*^9}, {3.5994443051493664`*^9, 3.599444307004369*^9}, {
   3.599444353751435*^9, 3.5994443603124437`*^9}, {3.5994444280235395`*^9, 
   3.599444446111565*^9}, {3.5994716536802883`*^9, 3.5994716777393227`*^9}, {
   3.599471709960368*^9, 3.599471710530369*^9}, {3.5994720465228453`*^9, 
   3.5994721466389885`*^9}, {3.5994722357171135`*^9, 3.599472236298115*^9}, {
   3.5994723423882637`*^9, 3.599472429422387*^9}, {3.599472497038482*^9, 
   3.599472527332525*^9}, {3.5994726211746583`*^9, 3.599472649283698*^9}, {
   3.5994726900597553`*^9, 3.599472717478794*^9}, {3.599472752999844*^9, 
   3.5994727755038757`*^9}, {3.5994728733020134`*^9, 3.59947288482403*^9}, {
   3.599473080639306*^9, 3.599473113774353*^9}, {3.599473164056425*^9, 
   3.599473370638717*^9}, {3.5994734121547766`*^9, 3.5994734127657776`*^9}, {
   3.59947365590512*^9, 3.5994736985531797`*^9}, {3.5994737852293034`*^9, 
   3.5994737864333053`*^9}, {3.599479675102789*^9, 3.599479677378106*^9}, {
   3.5994798704757967`*^9, 3.59947988060712*^9}, {3.599480006388557*^9, 
   3.599480010892746*^9}, {3.5994801350933876`*^9, 3.599480180446223*^9}, {
   3.5994802532531157`*^9, 3.5994802618135753`*^9}, {3.5994802968872614`*^9, 
   3.599480325869483*^9}, {3.599480439046956*^9, 3.599480441161872*^9}, {
   3.5994804907768874`*^9, 3.599480530160312*^9}, {3.5994805861910715`*^9, 
   3.599480588400983*^9}, {3.599480661886467*^9, 3.599480668797467*^9}, {
   3.599480725530466*^9, 3.599480755778415*^9}, {3.599480789367696*^9, 
   3.599480794941581*^9}, {3.599480849745618*^9, 3.5994809099125824`*^9}, {
   3.5994809437448144`*^9, 3.59948095511454*^9}, {3.599481171969677*^9, 
   3.5994812876987333`*^9}, {3.5994813347152834`*^9, 3.5994813589077997`*^9}, 
   3.5994814084088097`*^9, {3.5994814468680406`*^9, 3.5994814769274397`*^9}, {
   3.5994820750564227`*^9, 3.599482088732329*^9}, {3.5994823423620396`*^9, 
   3.599482344267887*^9}, {3.5994826682460985`*^9, 3.599482678741888*^9}, {
   3.599482828408699*^9, 3.59948285197987*^9}, {3.5994829183269076`*^9, 
   3.599482919626752*^9}, {3.5994831972202873`*^9, 3.599483213757295*^9}, 
   3.599483255566787*^9, {3.5994833077976537`*^9, 3.599483315438195*^9}, {
   3.5994833780229053`*^9, 3.59948337928288*^9}, {3.599483432144823*^9, 
   3.59948343427978*^9}, {3.599483703626319*^9, 3.5994837273653193`*^9}, 
   3.599483765629319*^9, 3.599483827600319*^9, {3.5994838765953193`*^9, 
   3.5994839277723193`*^9}, {3.5994839740293193`*^9, 
   3.5994839753353195`*^9}, {3.599484010777319*^9, 3.599484111117319*^9}, {
   3.599484147438319*^9, 3.599484149334319*^9}, {3.5994841955363193`*^9, 
   3.599484219379319*^9}, {3.599484265666319*^9, 3.599484293617319*^9}, {
   3.599484409803319*^9, 3.599484426702319*^9}, 3.599484459478319*^9, 
   3.5994844995553193`*^9, {3.599484533041319*^9, 3.599484542225319*^9}, {
   3.5994845813093195`*^9, 3.5994846272903194`*^9}, 3.599484669421319*^9, {
   3.5994847529903193`*^9, 3.5994847557953196`*^9}, {3.599484810083319*^9, 
   3.599484844491316*^9}, {3.59948488014475*^9, 3.599484944006363*^9}, {
   3.599485049888774*^9, 3.599485136234321*^9}, {3.599485185808321*^9, 
   3.599485196775321*^9}, {3.599485300482321*^9, 3.599485312882321*^9}, {
   3.599485344223321*^9, 3.599485373816321*^9}, {3.5994855111063213`*^9, 
   3.599485542064321*^9}, {3.599485579987321*^9, 3.5994855819183207`*^9}, {
   3.599485648592321*^9, 3.599485651766321*^9}, {3.599485708108321*^9, 
   3.599485768375321*^9}, {3.5994858258193207`*^9, 3.599485831116321*^9}, {
   3.599485898688321*^9, 3.599485943735321*^9}, {3.5994859801803207`*^9, 
   3.599485987925321*^9}, {3.599486149530321*^9, 3.599486150525321*^9}, {
   3.599486218829321*^9, 3.599486242464321*^9}, {3.599486372722321*^9, 
   3.599486379699321*^9}, {3.599486853230321*^9, 3.599486858631321*^9}, {
   3.599486902432321*^9, 3.599486902520321*^9}, {3.599486990532321*^9, 
   3.599486991435321*^9}, {3.599487173553321*^9, 3.599487176419321*^9}, {
   3.5994875732783213`*^9, 3.599487688710321*^9}, 3.5994877194033213`*^9, {
   3.599487775316321*^9, 3.599487964381321*^9}, {3.5994882417903214`*^9, 
   3.5994882610403214`*^9}, {3.599488304673321*^9, 3.599488403454321*^9}, {
   3.599488601376321*^9, 3.599488605629321*^9}, {3.5994886399033213`*^9, 
   3.599488659667321*^9}, {3.599488836057321*^9, 3.599488848216321*^9}, {
   3.599488982933321*^9, 3.599489033556321*^9}, 3.599489116089321*^9, {
   3.5994892349033213`*^9, 3.599489237185321*^9}, {3.599489315728321*^9, 
   3.599489324643321*^9}, 3.599489385197321*^9, {3.5994894850143213`*^9, 
   3.599489489777321*^9}, {3.599489601131321*^9, 3.5994896544223213`*^9}, {
   3.5994897891943207`*^9, 3.599489811090321*^9}, {3.5994899102643213`*^9, 
   3.599489914539321*^9}, {3.599490090395321*^9, 3.5994901566143208`*^9}, {
   3.5994901873563213`*^9, 3.5994902559113207`*^9}, 3.599490291933321*^9, {
   3.5994903359443207`*^9, 3.599490339648321*^9}, {3.599490649605321*^9, 
   3.5994906727273207`*^9}, {3.599490704822321*^9, 3.599490717972321*^9}, 
   3.599490789441321*^9, {3.5994909342903214`*^9, 3.5994909382463207`*^9}, {
   3.5994932838960485`*^9, 3.599493363327545*^9}, {3.599493401678336*^9, 
   3.5994937012358365`*^9}, {3.599493740316367*^9, 3.599493937959453*^9}, {
   3.5994940421212816`*^9, 3.599494042947447*^9}, {3.599494090631982*^9, 
   3.59949412392964*^9}, {3.599494166815215*^9, 3.599494168193491*^9}, 
   3.5994943373080344`*^9, {3.599494390836738*^9, 3.599494433191207*^9}, {
   3.5994945094074473`*^9, 3.5994945287663183`*^9}, {3.5994945698445325`*^9, 
   3.5994945853316293`*^9}, 3.599494655783111*^9, {3.5994946952520576`*^9, 
   3.599494781271659*^9}, {3.5994948144579773`*^9, 3.59949481488902*^9}, {
   3.5994948451650476`*^9, 3.5994948601235433`*^9}, {3.5994949394555025`*^9, 
   3.5994949446775026`*^9}, {3.5994950029595027`*^9, 3.599495034838503*^9}, 
   3.599495231451503*^9, {3.5994952960775027`*^9, 3.599495300362503*^9}, {
   3.599495483487523*^9, 3.5994954867411976`*^9}, 3.5994967292145047`*^9, 
   3.5994968128705044`*^9, {3.5994968546675043`*^9, 3.5994969220125046`*^9}, {
   3.5994970321325045`*^9, 3.599497034883505*^9}, {3.5994970931635046`*^9, 
   3.599497097534505*^9}, {3.599497216119505*^9, 3.5994972263495045`*^9}, {
   3.5994973149845047`*^9, 3.5994974135725045`*^9}, {3.599497443805505*^9, 
   3.5994974647415047`*^9}, {3.599497528272505*^9, 3.5994975674245043`*^9}, {
   3.599497630178505*^9, 3.5994976456315045`*^9}, {3.5994977466675043`*^9, 
   3.5994977561295047`*^9}, {3.5994978522295046`*^9, 3.5994978533485045`*^9}, 
   3.5994979384435043`*^9, {3.5994983035135045`*^9, 3.599498305298505*^9}, {
   3.599498711777505*^9, 3.5994987328655043`*^9}, {3.5994988826425047`*^9, 
   3.5994988831835046`*^9}, {3.5994990029255047`*^9, 3.5994990391945047`*^9}, 
   3.599499087298505*^9, {3.5994991615945044`*^9, 3.5994991635795045`*^9}, {
   3.5994992044035044`*^9, 3.599499205810505*^9}, {3.5994999582305045`*^9, 
   3.5994999641125045`*^9}, 3.599500214774645*^9, {3.5995003844558587`*^9, 
   3.599500401797165*^9}, {3.5995004391466713`*^9, 3.5995004768255873`*^9}, {
   3.5995005120153646`*^9, 3.599500523101034*^9}, {3.599500605777112*^9, 
   3.5995006291683044`*^9}, {3.5995006911518664`*^9, 
   3.5995006919317727`*^9}, {3.599500984079295*^9, 3.599501055762561*^9}, {
   3.599501425619095*^9, 3.599501428919897*^9}, {3.599501567179181*^9, 
   3.5995015864167967`*^9}, {3.599501652324478*^9, 3.599501668192161*^9}, {
   3.5995018134785404`*^9, 3.599501822029198*^9}, {3.5995018874215827`*^9, 
   3.599501896523219*^9}, {3.5995019267130117`*^9, 3.5995019267430105`*^9}, {
   3.599502130387867*^9, 3.5995021307428527`*^9}, {3.5995023941603174`*^9, 
   3.599502401221035*^9}, {3.599502476324031*^9, 3.599502496047242*^9}, {
   3.599523994810086*^9, 3.5995240401261497`*^9}, {3.5995249666814537`*^9, 
   3.599524967526455*^9}, {3.599554155169821*^9, 3.599554156635823*^9}, {
   3.5995543417440834`*^9, 3.5995543475050917`*^9}, {3.5995543852351446`*^9, 
   3.5995543978171625`*^9}, {3.599554449515235*^9, 3.5995544506952367`*^9}, {
   3.5995544906312933`*^9, 3.599554497962303*^9}, {3.5995548657928247`*^9, 
   3.5995549002048736`*^9}, {3.5995549464059386`*^9, 3.599554967842969*^9}, {
   3.599555017302038*^9, 3.599555040545071*^9}, {3.5995551357562065`*^9, 
   3.5995551799612684`*^9}, {3.599555275975404*^9, 3.5995553178464622`*^9}, {
   3.599559359173091*^9, 3.5995593707301073`*^9}, {3.5995594516542215`*^9, 
   3.5995596310234737`*^9}, {3.599559702379575*^9, 3.599559743009632*^9}, {
   3.599559787150694*^9, 3.5995598053527193`*^9}, {3.599559837036764*^9, 
   3.5995598805678253`*^9}, {3.599559944192915*^9, 3.599560159550218*^9}, {
   3.5995601897892604`*^9, 3.599560192134264*^9}, {3.5995610224824324`*^9, 
   3.599561022958433*^9}, {3.599565127151862*^9, 3.5995651431335087`*^9}, {
   3.5995661020335593`*^9, 3.599566102148506*^9}, {3.599566183168221*^9, 
   3.5995661843126945`*^9}, {3.5995663298723583`*^9, 3.599566359991539*^9}, {
   3.599566491792448*^9, 3.599566493107238*^9}, {3.5995674426162777`*^9, 
   3.599567463224454*^9}, {3.5995674985630403`*^9, 3.599567602477885*^9}, {
   3.5995677283239784`*^9, 3.599567733213979*^9}, {3.5995677968469787`*^9, 
   3.5995677975069785`*^9}, {3.5995678527609787`*^9, 3.599567874968979*^9}, {
   3.5995679819439783`*^9, 3.5995679824839783`*^9}, {3.5995680649778214`*^9, 
   3.599568069146987*^9}, {3.599568205958619*^9, 3.5995682205866933`*^9}, {
   3.5995689043228784`*^9, 3.599568919380577*^9}, {3.5995692861306252`*^9, 
   3.5995692867355285`*^9}, {3.5995693790791473`*^9, 3.599569442279356*^9}, {
   3.5995694973940496`*^9, 3.5995695003988695`*^9}, {3.599569575305375*^9, 
   3.5995696261193266`*^9}, {3.599569718523851*^9, 3.5995697201087875`*^9}, {
   3.5995697614791327`*^9, 3.5995697628940763`*^9}, {3.5995698163989363`*^9, 
   3.5995699458807583`*^9}, {3.599569988854514*^9, 3.5995699905954795`*^9}, {
   3.5995702685947776`*^9, 3.5995702730852385`*^9}, 3.59957031349039*^9, {
   3.5995817070909724`*^9, 3.5995817086108522`*^9}, {3.5995818304541073`*^9, 
   3.599581841130254*^9}, {3.599582652880276*^9, 3.5995826829624715`*^9}, {
   3.5995827290707054`*^9, 3.5995827395520763`*^9}, {3.599582772649091*^9, 
   3.5995828132976522`*^9}, {3.599582890963992*^9, 3.599582950575416*^9}, {
   3.599583311658753*^9, 3.599583320759207*^9}, {3.599583492699094*^9, 
   3.599583500664457*^9}, 3.5995835385054293`*^9, {3.5995835939389954`*^9, 
   3.599583594718933*^9}, {3.5995943680702353`*^9, 3.5995943796332517`*^9}, {
   3.5995983869315786`*^9, 3.5995983874715796`*^9}, {3.5995984908397255`*^9, 
   3.599598492414727*^9}, {3.599598556873818*^9, 3.5995985684508343`*^9}, {
   3.5995986409049363`*^9, 3.599598642104938*^9}, {3.5996130620465603`*^9, 
   3.5996130726575756`*^9}, {3.5996131849027333`*^9, 
   3.5996131921237435`*^9}, {3.5996137590705423`*^9, 3.599613787404582*^9}, {
   3.599613824978635*^9, 3.5996138434966607`*^9}, {3.5996140232249136`*^9, 
   3.599614032735927*^9}, {3.5996141157180443`*^9, 3.5996141197180495`*^9}, {
   3.59961417669513*^9, 3.599614184386141*^9}, {3.5996142473292294`*^9, 
   3.5996143150183244`*^9}, {3.5996144814495583`*^9, 
   3.5996145196846123`*^9}, {3.5996147179248915`*^9, 3.5996147209198956`*^9}, 
   3.599614789003991*^9, 3.599614912495165*^9, {3.599614946164212*^9, 
   3.5996149546602244`*^9}, {3.5996162789430885`*^9, 3.599616279168089*^9}, {
   3.5996508534267015`*^9, 3.599651073600011*^9}, {3.599651142239108*^9, 
   3.599651164281139*^9}, {3.599651242446249*^9, 3.5996512563932686`*^9}, {
   3.599651330668373*^9, 3.5996513312633743`*^9}, 3.5996514006544724`*^9, {
   3.599651462273559*^9, 3.5996514822855873`*^9}, {3.599651563796702*^9, 
   3.5996516717558537`*^9}, {3.599651728192933*^9, 3.5996517647039843`*^9}, {
   3.5996518534751096`*^9, 3.599651855930113*^9}, {3.599652116225479*^9, 
   3.5996521972815933`*^9}, {3.5996522920827265`*^9, 3.599652304264744*^9}, {
   3.599652701907305*^9, 3.599652702452306*^9}, {3.5996528562885222`*^9, 
   3.5996528712265434`*^9}, {3.599652939144639*^9, 3.5996529458366485`*^9}, {
   3.5996611687770786`*^9, 3.599661169292079*^9}, {3.5996615920766745`*^9, 
   3.599661592981675*^9}, {3.599662290774658*^9, 3.5996623216637015`*^9}, {
   3.5996626746261997`*^9, 3.599662750259306*^9}, {3.599663554422045*^9, 
   3.5996635727140713`*^9}, {3.599663833106438*^9, 3.5996638879495153`*^9}, {
   3.599664145469879*^9, 3.5996641694079127`*^9}, {3.5996642595550394`*^9, 
   3.5996642704510546`*^9}, {3.5996735333283076`*^9, 
   3.5996735376133137`*^9}, {3.5996736070934114`*^9, 
   3.5996736166404247`*^9}, {3.599674690152936*^9, 3.599674694568942*^9}, {
   3.599674817634115*^9, 3.599674828940131*^9}, {3.5996867043742437`*^9, 
   3.599686712591255*^9}, {3.5996867694203353`*^9, 3.599686796949374*^9}, {
   3.5996869222635503`*^9, 3.599686943956581*^9}, {3.5996872437020025`*^9, 
   3.599687250808013*^9}, {3.59968729854408*^9, 3.599687301994085*^9}, {
   3.599687476701331*^9, 3.599687482277339*^9}, {3.599687700596647*^9, 
   3.5996877065126553`*^9}, {3.599690218421203*^9, 3.599690218516203*^9}, {
   3.5996907613329687`*^9, 3.599690786062003*^9}, {3.5996929736860905`*^9, 
   3.5996929941731195`*^9}, {3.5997300434646955`*^9, 3.599730044094696*^9}, {
   3.599732319636067*^9, 3.5997323789101505`*^9}, {3.5997328192397738`*^9, 
   3.5997328309017897`*^9}, {3.599732886269868*^9, 3.59973289494188*^9}, {
   3.599732949284957*^9, 3.599732969471985*^9}, {3.599734349535118*^9, 
   3.599734387090171*^9}, {3.5997344866953115`*^9, 3.5997344918903184`*^9}, {
   3.5997345430873904`*^9, 3.599734572790432*^9}, {3.5997346206375*^9, 
   3.599734623838504*^9}, {3.59973484810682*^9, 3.5997348827778687`*^9}, {
   3.599734914987914*^9, 3.599734926964931*^9}, {3.5997350283090734`*^9, 
   3.5997351210172043`*^9}, {3.599735205429323*^9, 3.5997352292173567`*^9}, {
   3.5997353105224714`*^9, 3.5997353342855043`*^9}, {3.5997354874627204`*^9, 
   3.599735567592833*^9}, {3.599735603952884*^9, 3.599735642047938*^9}, {
   3.599735766161113*^9, 3.599735833812208*^9}, {3.5997360791505537`*^9, 
   3.5997360999675827`*^9}, {3.599736219463752*^9, 3.599736220298753*^9}, {
   3.5997362764868317`*^9, 3.599736277296833*^9}, {3.5997421864159813`*^9, 
   3.5997422347080555`*^9}, {3.5997426927917566`*^9, 
   3.5997427278238106`*^9}, {3.599742785131898*^9, 3.5997428017259235`*^9}, {
   3.5997428657070208`*^9, 3.5997429002600737`*^9}, {3.599742953046155*^9, 
   3.599742979242194*^9}, {3.599743177134497*^9, 3.5997431802315016`*^9}, {
   3.5997432403785934`*^9, 3.5997433004056845`*^9}, {3.5997433562007704`*^9, 
   3.599743400894839*^9}, {3.59974343424189*^9, 3.599743455620922*^9}, {
   3.599743509961006*^9, 3.5997435139980125`*^9}, {3.5997486686609435`*^9, 
   3.5997487299210377`*^9}, {3.5997700873481617`*^9, 
   3.5997700881051626`*^9}, {3.599770394964629*^9, 3.5997703980096335`*^9}, {
   3.599823155304967*^9, 3.5998231616849756`*^9}, {3.599823201071031*^9, 
   3.599823203566035*^9}, {3.599823276837138*^9, 3.59982327841714*^9}, {
   3.5998234967534475`*^9, 3.5998234983334494`*^9}, {3.599823551110524*^9, 
   3.599823551980525*^9}, {3.59982363334564*^9, 3.599823633960641*^9}, {
   3.5998237926388645`*^9, 3.599823806405884*^9}, {3.5998238401059313`*^9, 
   3.599823851026946*^9}, {3.5998239030990195`*^9, 3.5998239408020725`*^9}, {
   3.599823977892125*^9, 3.5998239889631405`*^9}, {3.599824025414192*^9, 
   3.5998240293651977`*^9}, {3.599824072905259*^9, 3.5998240834912744`*^9}, {
   3.599829820537364*^9, 3.5998298550704126`*^9}, {3.599830731850648*^9, 
   3.5998307344056516`*^9}, {3.59983079035373*^9, 3.5998308004247446`*^9}, {
   3.599830857368825*^9, 3.5998309064468937`*^9}, {3.5998311687352633`*^9, 
   3.599831235514357*^9}, {3.599831323206481*^9, 3.5998313730935507`*^9}, {
   3.5998315621518173`*^9, 3.5998316151488914`*^9}, {3.5998316625429587`*^9, 
   3.5998316644989614`*^9}, {3.599856125412633*^9, 3.599856147806082*^9}, {
   3.599856224212611*^9, 3.599856227417675*^9}, {3.5998562716774263`*^9, 
   3.599856290209426*^9}, {3.599856437121426*^9, 3.599856503690426*^9}, 
   3.5998574904936285`*^9, {3.599857532143629*^9, 3.5998578611243615`*^9}, {
   3.599858024090623*^9, 3.599858048028102*^9}, 3.5998581341908255`*^9, {
   3.5999138577485647`*^9, 3.599913888704803*^9}, {3.5999139299347057`*^9, 
   3.5999140074104557`*^9}, {3.599914040890279*^9, 3.599914099349482*^9}, {
   3.5999308538232355`*^9, 3.5999310419453983`*^9}, {3.599931113610832*^9, 
   3.5999311137708354`*^9}, {3.599931213845838*^9, 3.599931235779277*^9}, {
   3.599931317654915*^9, 3.5999313999235616`*^9}, 3.599931698587538*^9, {
   3.5999319029229946`*^9, 3.5999319064909945`*^9}, {3.599936116372843*^9, 
   3.5999361330861773`*^9}, {3.5999366425913725`*^9, 3.599936718132884*^9}, {
   3.5999367875752735`*^9, 3.599936815538833*^9}, 3.599937148077873*^9, 
   3.5999373340190835`*^9, {3.5999376384980836`*^9, 3.5999376775370836`*^9}, {
   3.599938332422179*^9, 3.599938333022191*^9}, {3.5999384385413027`*^9, 
   3.599938451543563*^9}, {3.5999385687619085`*^9, 3.599938569526924*^9}, {
   3.5999392549266376`*^9, 3.5999392594867287`*^9}, {3.599939303438608*^9, 
   3.5999393041086216`*^9}, {3.5999398550286455`*^9, 3.5999398779921045`*^9}, 
   3.599940031029167*^9, {3.599940222247995*^9, 3.5999402233030157`*^9}, {
   3.5999407102017593`*^9, 3.5999407126628084`*^9}, {3.5999407869482946`*^9, 
   3.599940789014336*^9}, {3.599940995234357*^9, 3.599940999024357*^9}, {
   3.5999410845093565`*^9, 3.5999410905403566`*^9}, {3.59994137108698*^9, 
   3.5999414952994657`*^9}, {3.5999417919844027`*^9, 
   3.5999419062406883`*^9}, {3.599942020621977*^9, 3.5999420227270193`*^9}, {
   3.6015568097381544`*^9, 3.6015568148931627`*^9}}]
},
WindowSize->{1172, 612},
WindowMargins->{{Automatic, 0}, {-12, Automatic}},
PrintingPageRange->{Automatic, Automatic},
FrontEndVersion->"9.0 for Microsoft Windows (64-bit) (January 25, 2013)",
StyleDefinitions->"Default.nb"
]
(* End of Notebook Content *)

(* Internal cache information *)
(*CellTagsOutline
CellTagsIndex->{}
*)
(*CellTagsIndex
CellTagsIndex->{}
*)
(*NotebookFileOutline
Notebook[{
Cell[557, 20, 3187, 46, 31, "Input"],
Cell[3747, 68, 187806, 3195, 2926, "Input"]
}
]
*)

(* End of internal cache information *)
